# Supplementary material for: Proton signaling links epithelial sensing to neural control of host defense in C. elegans
Source: Nat Commun. 2026 Mar 27;17:4493. doi: 10.1038/s41467-026-71088-6 (PMC13187020; doi:10.1038/s41467-026-71088-6)
Supplement: Supplementary file 3 — Supplementary Data 1 [file 41467_2026_71088_MOESM3_ESM.xlsx]

## Sheet: Sheet1
List of C. elegans strains
Genotype	Source	Strain ID
wild type	CGC	N2 (Bristol)
asic-1(ok415)	CGC	RB680
nhx-6(ok609)	CGC	VC383
asic-1(ok415);nhx-6(ok609)	This paper	PLX529
gon-2(q362)	Jianke Gong	EJ26
asic-1(ok415);gon-2(q362)	This paper	PLX1045
cwn-2(ok895)	CGC	VC636
asic-1(ok415);cwn-2(ok895)	This paper	PLX870
unc-17(e245)	CGC	CB933
gar-2(ok520);gar-3(gk305)	This paper	PLX187
asic-1(ok415);gar-2(ok520);gar-3(gk305)	This paper	PLX186
pmk-1(km25)	CGC	KU25
asic-1(ok415);pmk-1(km25)	This paper	PLX877
gar-1(ok755)	CGC	RB896
gar-2(ok520);gar-3(gk305);pmk-1(km25)	This paper	PLX880
xyhIs156[Punc-17Δ1::GCaMP6s]	This paper	PLX156
unc-13(e51);xyhIs156[Punc-17Δ1::GCaMP6s]	This paper	PLX37
unc-31(e169);xyhIs156[Punc-17Δ1::GCaMP6s]	This paper	PLX38
asic-1(ok415);xyhIs156[Punc-17Δ1::GCaMP6s]	This paper	PLX158
xyhIs156[Punc-17Δ1::GCaMP6s];xyhEx777[Pdel-1::SL2::TeTx::mCherry, Pmyo-2::mStrawberry]	This paper	PLX777
asic-1(ok415);xyhIs156[Punc-17Δ1::GCaMP6s];xyhEx164[Pdel-1::SL2::asic-1(cDNA)::SL2::mStrawberry, Pmyo-2::mStrawberry]	This paper	PLX164
xyhIs469[Punc-17Δ1::pHluorin::Linker::hCD8::mStrawberry, Pmyo-2::mStrawberry]	This paper	PLX469
nhx-6(ok609);xyhIs469[Punc-17Δ1::pHluorin::Linker::hCD8::mStrawberry, Pmyo-2::mStrawberry]	This paper	PLX311
xyhIs694[Pges-1::GCaMP6s, lin-15(+)]	This paper	PLX694
trpa-1(ok999);xyhIs694[Pges-1::GCaMP6s, lin-15(+)]	This paper	PLX893
xyhIs694[Pges-1::GCaMP6s, lin-15(+)];xyhEx933[Pges-1::gtl-1 RNAi, Pmyo-2::mStrawberry]	This paper	PLX933
gon-2(q362);xyhIs694[Pges-1::GCaMP6s, lin-15(+)]	This paper	PLX905
xyhEx946[Pges-1::gon-2(cDNA)::SL2::mCherry, Pmyo-2::mStrawberry];gon-2(q362);xyhIs694[Pges-1::GCaMP6s, lin-15(+)]	This paper	PLX946
gon-2(q362);xyhIs469[Punc-17Δ1::pHluorin::Linker::hCD8::mStrawberry, Pmyo-2::mStrawberry]	This paper	PLX908
gon-2(q362);xyhIs469[Punc-17Δ1::pHluorin::Linker::hCD8::mStrawberry, Pmyo-2::mStrawberry];xyhEx1169[Pges-1::gon-2(cDNA), Pmyo-2::GFP]	This paper	PLX1169
nhx-6(ok609);gon-2(q362);xyhIs469[Punc-17Δ1::pHluorin::Linker::hCD8::mStrawberry, Pmyo-2::mStrawberry]	This paper	PLX1044
gon-2(q362);xyhIs156[Punc-17Δ1::GCaMP6s]	This paper	PLX911
gon-2(q362);xyhIs156[Punc-17Δ1::GCaMP6s];xyhEx1163[Pges-1::gon-2(cDNA), Pmyo-2::mStrawberry]	This paper	PLX1163
nhx-6(ok609);gon-2(q362);xyhIs156[Punc-17Δ1::GCaMP6s]	This paper	PLX1162
nhx-6(ok609);xyhEx763[Pges-1::cmd-1 RNAi, Pmyo-2::GFP];xyhIs469[Punc-17Δ1::PHluorin::Linker::hCD8::mStrawberry, Pmyo-2::mStrawberry]	This paper	PLX775
xyhEx763[Pges-1::cmd-1 RNAi, Pmyo-2::GFP];xyhIs469[Punc-17Δ1::PHluorin::Linker::hCD8::mStrawberry, Pmyo-2::mStrawberry]	This paper	PLX763
nhx-6(ok609);xyhIs156[Punc-17Δ1::GCaMP6s]	This paper	PLX614
nhx-6(ok609);xyhIs156[Punc-17Δ1::GCaMP6s];xyhEx593[Pges-1::nhx-6(cDNA)::SL2::mCherry, Pmyo-2::mStrawberry]	This paper	PLX793
asic-1(ok415);nhx-6;xyhIs156[Punc-17Δ1::GCaMP6s]	This paper	PLX602
asic-1(ok415);xyhEx244[Punc-17Δ1::asic-1(cDNA)::SL2::mStrawberry, Pmyo-2::mStrawberry]	This paper	PLX244
nhx-6(ok609);xyhEx591[Pges-1::nhx-6(cDNA)::SL2::mCherry, Pmyo-2::mStrawberry]	This paper	PLX591
xyhEx690[Pges-1::cwn-2 RNAi, Pmyo-2::mStrawberry]	This paper	PLX690
glo-4(ok623);xyhEx1051xyhEx1049[Pnhx-6::nhx-6 cDNA::mStrawberry, Pasic-1::asic-1::GFP]	This paper	PLX1057
cwn-2(ok895);xyhEx861[Pges-1::cwn-2(cDNA)::SL2::mCherry, Pmyo-2::mStrawberry]	This paper	PLX861
agIs26[Pclec-60::GFP, Pmyo-2::mCherry]	CGC	JIN810
asic-1(ok415);agIs26[Pclec-60::GFP, Pmyo-2::mCherry]	This paper	PLX594
nhx-6(ok609);agIs26[Pclec-60::GFP, Pmyo-2::mCherry]	This paper	PLX731
asic-1(ok415);nhx-6(ok609);agIs26[Pclec-60::GFP, Pmyo-2::mCherry]	This paper	PLX732
asic-1(ok415);agIs26[Pclec-60::GFP, Pmyo-2::mCherry];xyhEx603[Pdel-1::SL2::asic-1(cDNA)::SL2::mStrawberry, Pmyo-2::mStrawberry]	This paper	PLX792
nhx-6(ok609);agIs26[Pclec-60::GFP, Pmyo-2::mCherry];xyhEx591[Pges-1::nhx-6(cDNA)::SL2::mCherry, Pmyo-2::mStrawberry]	This paper	PLX789
xyhEx629[Pdel-1::SL2::cha-1 RNAi, Pmyo-2::GFP]	This paper	PLX629
unc-17(e245);xyhEx917[Pdel-1::SL2::unc-17(cDNA), Pmyo-2::mStrawberry]	This paper	PLX917
xyhEx687[Pdel-1::SL2::unc-17 RNAi, Pmyo-2::mStrawberry]	This paper	PLX687
asic-1(ok415);xyhEx687[Pdel-1::SL2::unc-17 RNAi, Pmyo-2::mStrawberry]	This paper	PLX728
cwn-2(ok895);xyhEx687[Pdel-1::SL2::unc-17 RNAi, Pmyo-2::mStrawberry]	This paper	PLX1046
xyhEx687[Pdel-1::SL2::unc-17 RNAi, Pmyo-2::mStrawberry];agIs26[Pclec-60::GFP, Pmyo-2::mCherry]	This paper	PLX746
asic-1(ok415);xyhEx687[Pdel-1::SL2::unc-17 RNAi, Pmyo-2::mStrawberry];agIs26[Pclec-60::GFP, Pmyo-2::mCherry]	This paper	PLX747
gar-2(ok520)III;gar-3(gk305);agIs26[Pclec-60::GFP, Pmyo-2::mCherry]	This paper	PLX926
asic-1(ok415);gar-2(ok520)III;gar-3(gk305);agIs26[Pclec-60::GFP, Pmyo-2::mCherry]	This paper	PLX1047
asic-1(ok415);xyhIs156[Punc-17Δ1::GCaMP6s];xyhEx606[Pdel-1::SL2::mASIC1a(cDNA)::SL2::mStrawberry, Punc-122::dsRed]	This paper	PLX715
nhx-6(ok609);xyhIs156[Punc-17Δ1::GCaMP6s];xyhEx794[Pges-1::mNhe1(cDNA), Pmyo-2::mStrawberry]	This paper	PLX794
nhx-6(ok609);xyhIs469[Punc-17Δ1::pHluorin::Linker::hCD8::mStrawberry, Pmyo-2::mStrawberry];xyhEx662[Pges-1::mNHE1(cDNA), Pmyo-2::GFP]	This paper	PLX657
unc-9(fc16);xyhIs156[Punc-17Δ1::GCaMP6s];xyhEx964[Punc-17Δ1::inx-3 RNAi, Punc-17Δ1::inx-12 RNAi, Pmyo-2::mStrawberry]	This paper	PLX964
unc-9(fc16);inx-7(tm2738);xyhIs156[Punc-17Δ1::GCaMP6s];xyhEx967[Punc-17Δ1::inx-3 RNAi, Pmyo-2::mStrawberry]	This paper	PLX967
xyhIs469[Punc-17Δ1::pHluorin::Linker::hCD8::mStrawberry, Pmyo-2::mStrawberry];xyhEx684[Pges-1::nhx-1 RNAi, Pmyo-2::GFP]	This paper	PLX684
xyhIs469[Punc-17Δ1::pHluorin::Linker::hCD8::mStrawberry, Pmyo-2::mStrawberry]; xyhEx668[Pges-1::nhx-2 RNAi, Pmyo-2::GFP]	This paper	PLX668
nhx-3(ok1049) V;xyhIs469[Punc-17Δ1::pHluorin::Linker::hCD8::mStrawberry, Pmyo-2::mStrawberry]	This paper	PLX656
nhx-4(ok668);xyhIs469[Punc-17Δ1::pHluorin::Linker::hCD8::mStrawberry, Pmyo-2::mStrawberry]	This paper	PLX667
nhx-5(ok661); xyhIs469[Punc-17Δ1::pHluorin::Linker::hCD8::mStrawberry, Pmyo-2::mStrawberry]	This paper	PLX649
nhx-7(ok583);xyhIs469[Punc-17Δ1::pHluorin::Linker::hCD8::mStrawberry, Pmyo-2::mStrawberry]	This paper	PLX633
nhx-8(ok549); xyhIs469[Punc-17Δ1::pHluorin::Linker::hCD8::mStrawberry, Pmyo-2::mStrawberry]	This paper	PLX650
nhx-9(ok847);xyhIs469[Punc-17Δ1::pHluorin::Linker::hCD8::mStrawberry, Pmyo-2::mStrawberry]	This paper	PLX652
asic-1(ok415);xyhIs156[Punc-17Δ1::GCaMP6s];xyhEx616[Pmyo-3::HisCl::SL2::mStrawberry, Pmyo-2::mStrawberry]	This paper	PLX616
del-1(ok150);xyhIs156[Punc-17Δ1::GCaMP6s];xyhEx616[Pmyo-3::HisCl::SL2::mStrawberry, Pmyo-2::mStrawberry]	This paper	PLX776
asic-1(ok415);xyhEx625[Pdel-1::SL2::TRPV1::SL2::GCaMP6s, Punc-122::dsRed]	This paper	PLX661
asic-1(ok415);xyhEx241[Pdat-1::asic-1(cDNA)::SL2::mStrawberry, Pmyo-2::mStrawberry]	This paper	PLX241
xyhEx723[Pges-1::pmk-1 RNAi, Pmyo-2::mStrawberry]	This paper	PLX723
pmk-1(km25);xyhEx859[Pges-1::pmk-1(cDNA)::SL2::mCherry, Pmyo-2::mStrawberry]	This paper	PLX859
acIs101[Pirg-5::GFP, rol-6(su1006)]	CGC	AY101
asic-1(ok415);acIs101[Pirg-5::GFP, rol-6(su1006)]	This paper	PLX521
asic-1(ok415);acIs101[Pirg-5::GFP, rol-6(su1006)];xyhEx603[Pdel-1::SL2::asic-1(cDNA)::SL2::mStrawberry, Pmyo-2::mStrawberry]	This paper	PLX696
nhx-6(ok609);acIs101[Pirg-5::GFP, rol-6(su1006)]	This paper	PLX697
nhx-6(ok609);acIs101[Pirg-5::GFP, rol-6(su1006)];xyhEx591[Pges-1::nhx-6(cDNA)::SL2::mCherry, Pmyo-2::mStrawberry]	This paper	PLX791
asic-1(ok415);nhx-6(ok609);acIs101[Pirg-5::GFP, rol-6(su1006)]	This paper	PLX698
xyhEx687[Pdel-1::SL2::unc-17 RNAi, Pmyo-2::mStrawberry];acIs101[Pirg-5::GFP, rol-6(su1006)]	This paper	PLX756
asic-1(ok415);xyhEx687[Pdel-1::SL2::unc-17 RNAi, Pmyo-2::mStrawberry];acIs101[Pirg-5::GFP, rol-6(su1006)]	This paper	PLX757
gar-2(ok520);gar-3(gk305);xyhEx863[Pges-1::gar-2(cDNA)::SL2::mCherry, Pges-1::gar-3(cDNA)::SL2::mCherry, Pmyo-2::mStrawberry]	This paper	PLX863
xyhEx252[Pges-1::gar-2 RNAi, Pges-1::gar-3 RNAi, Pmyo-2::GFP]	This paper	PLX252
gar-2(ok520);gar-3(gk305);acIs101[Pirg-5::GFP, rol-6(su1006)]	This paper	PLX978
gar-2(ok520)III;gar-3(gk305);xyhEx687[Pdel-1::SL2::unc-17 RNAi, Pmyo-2::mStrawberry];acIs101[Pirg-5::GFP, rol-6(su1006)]	This paper	PLX1048
