# Supplementary material for: Proton signaling links epithelial sensing to neural control of host defense in C. elegans
Source: Nat Commun. 2026 Mar 27;17:4493. doi: 10.1038/s41467-026-71088-6 (PMC13187020; doi:10.1038/s41467-026-71088-6)
Supplement: Supplementary file 6 — Source Data [file 41467_2026_71088_MOESM6_ESM.xlsx]

## Sheet: Fig. 1a
Sample
VA5						VB6
pH 3	pH 4	pH 5	pH 6	pH 7		pH 3	pH 4	pH 5	pH 6	pH 7
1.05918	1.05053	1.00261	1.05091	1.02182		1.02814	1.00484	1	1.0049	0.98905
1.00009	1.03043	1.00321	1.00001	1.00232		1.03153	1.00785	1.0079	1	1.03974
1.07089	1.08544	1.01631	1.01141	1.00103		1.04153	1.00005	1.0069	1.006	1.02233
1.06338	1.08347	1.01981	1.02031	1.00002		1.03953	1.00005	1	1.0065	0.9942
1.06608	1.12737	1.00461	1.01231	1.05993		1.04962	0.97137	1.0221	1.0128	1.004
1.06967	1.10894	1.01081	1.01481	1.04043		1.02684	1.01475	1.0108	1	1.00596
1.05147	1.08532	1.00001	1.00001	1.02163		1.01774	1.00005	1.0229	1	1.02743
1.0763	1.08643	1.04641	1.04491	1.00002		1.16093	1.07955	1.0457	1.0048	0.99581
1.24608	1.71233	1.05221	1.05181	1.04072		1.6753	1.35243	1.1318	1.0809	1.00226
1.77378	1.90147	1.2171	1.1578	1.01992		2.07659	1.7439	1.1187	1.1009	0.98642
1.97728	1.78061	1.23889	1.08681	1.00002		1.8634	1.86209	1.0683	1.1086	1.00112
1.80016	1.65214	1.21	1.03011	1.00302		1.6577	1.7672	1.0136	1.095	1.0075
1.61797	1.52418	1.1551	1.02321	1.00813		1.52791	1.5807	1.0113	1.0896	0.9981
1.48067	1.35754	1.09631	1.00941	1.01233		1.41833	1.45173	1.0074	1.0596	1.0054
1.33058	1.25445	1.04161	1.00101	1.04993		1.33232	1.3826	1	1.0589	1.0053
1.24087	1.13894	1.02401	1.01341	1.00002		1.26252	1.2285	1.0054	1.0589	1.0055
1.15349	1.07878	1.01331	1.02251	1.02063		1.20393	1.15518	1.0054	1.0245	1.0267
1.08249	1.06077	1.00241	1.03561	1.01763		1.13873	1.12832	1.0281	1.0254	1.00071
1.00009	1.05954	1.00071	1.00141	1.00002		1.13924	1.10319	1.0097	1.0436	1.02273
0.99407	1.03327	1.01631	1.00001	1.02712		1.09753	1.08204	1.0163	1	1.01656
0.99897	1.06638	1.01511	0.99765	1.03343		1.06674	1.06424	1	1	1.02768
1.0099	1.01945	1.01281	1.00101	1.00863		1.05253	1.05329	1.0165	1.0251	1.01902
1.00009	1.00323	1.01301	1.02991	1.00162		1.02393	1.02146	1	1	1.01264
0.99816	0.97326	1.00801	1.02321	1.02642		1.02773	1.01512	1.0133	1.0148	1.01876
0.97137	0.99244	1.00901	1.00001	1.01603		1.03262	1.01633	1.0182	1.0125	1.01159
1.00009	0.96352	1.03711	1.04821	1.02292		1.03353	1.02744	1.0162	1	1.00521

## Sheet: Fig. 1b
VA3						DA2						AS3
	peak (pA)	SEM	n				peak (pA)	SEM	n				peak (pA)	SEM	n
pH 3	0	0	10			pH 3	0	0	10			pH 3	0	0	10
pH 4	0.1043	0.03392	10			pH 4	0.01384	0.00951	10			pH 4	0.01139	0.01139	10
pH 5	0.30906	0.11222	11			pH 5	0.09101	0.05303	11			pH 5	0.01147	0.00777	11
pH 6	1.476	0.1785	18			pH 6	0.5552	0.10844	18			pH 6	0.02189	0.01538	18
pH 7	1.57311	0.28795	7			pH 7	0.58202	0.13443	7			pH 7	0	0	7
VB4						DA3						AS4
	peak (pA)	SEM	n				peak (pA)	SEM	n				peak (pA)	SEM	n
pH 3	0	0	10			pH 3	0	0	10			pH 3	0	0	10
pH 4	0.10367	0.03881	10			pH 4	0.03696	0.01384	10			pH 4	0.01057	0	10
pH 5	0.35429	0.09685	11			pH 5	0.04455	0.00972	11			pH 5	0	0	11
pH 6	1.57397	0.16163	18			pH 6	0.20913	0.03788	18			pH 6	0.00821	0.00821	18
pH 7	1.60859	0.30606	7			pH 7	0.22935	0.0468	7			pH 7	0	0	7
VA4						DB4
	peak (pA)	SEM	n				peak (pA)	SEM	n
pH 3	0	0	10			pH 3	0	0	10
pH 4	0.0935	0.03886	10			pH 4	0.05516	0.01936	10
pH 5	0.14353	0.03731	11			pH 5	0.06603	0.01949	11
pH 6	1.00275	0.15377	18			pH 6	0.22292	0.04458	18
pH 7	1.08597	0.27959	7			pH 7	0.29532	0.05052	7
VB5						DA4
	peak (pA)	SEM	n				peak (pA)	SEM	n
pH 3	0	0	10			pH 3	0	0	10
pH 4	0.09298	0.03206	10			pH 4	0.01159	0.00777	10
pH 5	0.20447	0.05743	11			pH 5	0.03922	0.0173	11
pH 6	1.14759	0.16003	18			pH 6	0.21174	0.03601	18
pH 7	1.40935	0.2216	7			pH 7	0.2839	0.0615	7
VA5
	peak (pA)	SEM	n
pH 3	0	0	10
pH 4	0.13599	0.06508	10
pH 5	0.22996	0.12019	11
pH 6	1.0532	0.21657	18
pH 7	1.09349	0.1942	7
VB6
	peak (pA)	SEM	n
pH 3	0	0	10
pH 4	0.11102	0.0442	10
pH 5	0.12037	0.03125	11
pH 6	0.96993	0.18223	18
pH 7	0.99879	0.14007	7

## Sheet: Fig. 1c
Sample
	VA5					VB6					DA4					DB4
	WT	unc-31	unc-13	VA/VB-TeTx		WT	unc-31	unc-13	VA/VB-TeTx		WT	unc-31	unc-13	VA/VB-TeTx		WT	unc-31	unc-13	VA/VB-TeTx
	1.01669	1.03339	1.0119	1.0009		1.00869	1.00869	1.00002	1.0195		1.0265	0.99296	1.00287	1.0194		1	0.99353	1.0089	1.0064
	0.9984	1.04651	0.99938	0.99314		1.0007	1.0007	1.03612	1.0125		1.0224	0.9992	1.00007	1.006		1.01011	1	1.0012	1.0063
	1.03713	1.04065	1.03596	1.0033		1.00051	1.00051	1.03532	1.02		1.0002	0.99692	1.00987	1.0068		1.0055	1	1.00161	0.99629
	1.01887	1.02431	1.03564	0.99227		0.97165	0.97165	1.01612	1.0142		1.0016	1.01075	1.00387	1.0128		1.00301	1.0565	1.00431	1.0047
	1.04649	1.02083	1.01692	0.99184		1.01484	1.01484	1.00562	0.99567		1.0099	1.00945	1.01232	1		1.0133	1.0488	1.00001	1.0025
	1.01177	1.00588	1.0069	0.99315		0.99745	0.99745	0.99281	1		1.0072	1.01159	1.01329	1.0086		1	1.0309	1.01811	1.0117
	1.00464	1.02514	1.00178	1		1.0076	1.0076	1.00002	1.021		1	1.00036	1.00033	1		1.00851	1	1.0066	1
	1.76997	1.28899	1.61047	1.1343		1.38254	1.38254	1.6097	1.507		1.0144	1.06163	1.00032	1.0081		1.0406	1.0613	1.0324	1.0193
	1.84667	1.69863	1.835	1.4908		1.83085	1.83085	1.84789	1.8464		1.1028	1.1648	1.01802	1.0137		1.1233	1.1645	1.03051	1.0214
	1.81991	1.84688	1.81164	1.7203		1.89062	1.89062	1.83819	1.8627		1.1723	1.23697	1.03431	1.0281		1.2194	1.2367	1.0115	1.0265
	1.73886	1.81178	1.69343	1.8159		1.79006	1.79006	1.7183	1.7993		1.2332	1.26815	1.04671	1.0362		1.1914	1.1754	1.0423	1.0346
	1.61275	1.65877	1.59734	1.8473		1.6291	1.6291	1.61939	1.7303		1.2345	1.23712	1.0508	1.0447		1.1047	1.1441	1.0229	1.0379
	1.52514	1.58528	1.46101	1.7624		1.52793	1.52793	1.48309	1.6162		1.2081	1.17559	1.05769	1.0407		1.0405	1.0773	1.00031	1.0188
	1.45796	1.48627	1.37116	1.5425		1.45091	1.45091	1.40092	1.4324		1.1341	1.14426	1.05909	1.0272		1.0308	1.0648	1.0049	1.0108
	1.3632	1.38444	1.27141	1.3586		1.39931	1.39931	1.31471	1.2776		1.0778	1.07744	1.05119	1.0258		1.02001	1.0311	1.0086	0.99865
	1.29187	1.30498	1.19631	1.2281		1.36601	1.36601	1.25462	1.2281		1.0474	1.06491	1.04908	1.0047		1.01221	1.0615	1.01881	1.0121
	1.22218	1.23439	1.14399	1.144		1.33788	1.33788	1.22552	1.1795		1.0308	1.03118	1.03857	1.0063		1.01441	1	1.0219	1.0187
	1.17622	1.17937	1.09059	1.0986		1.29148	1.29148	1.20391	1.153		1.0144	1.06155	1.03297	1.0041		1.00891	1.0407	1.0229	1.0044
	1.11826	1.13855	1.03661	1.0873		1.24491	1.24491	1.18642	1.1507		1.0179	1.00003	1.03617	1.0109		1.0139	1.0128	1.0199	1.0029
	1.13357	1.13056	1.01259	1.0397		1.19929	1.19929	1.17722	1.1274		1.0039	1.0407	1.04406	1.0193		1.0054	1	1.0038	0.99797
	1.07022	1.09054	1.00182	1.0182		1.16039	1.16039	1.18031	1.1329		1.0022	1.01277	1.03445	1		1.0148	1.0134	0.99817	1.0025
	1.04686	1.05034	1.01488	1.0125		1.16086	1.16086	1.18251	1.1432		0.99214	0.99994	1.01155	1.0201		1.01041	1.0068	1.00001	1.001
	1.01062	1.05246	1.01014	1.0054		1.12266	1.12266	1.16692	1.1268		1	1.01332	1.00024	1.0085		1.0207	1.0113	1.04	1.0074
	1.03776	1.05264	1.01098	0.9993		1.11324	1.11324	1.15691	1.1243		0.99655	1.00669	1.00674	1		1.0115	1	1.02821	1.0095
	1.01641	1.04763	0.99543	0.99339		1.12533	1.12533	1.13051	1.0964		1.0072	1.01116	1.01013	1.0041		1.01051	1.0288	1.0165	1
	1.02511	1.03934	0.99349	1.014		1.09191	1.09191	1.11772	1.0941		1.0061	0.99983	1.01133	1		1.0252	1.0247	1.00001	1.011
Data	wt	unc-31	unc-31	TeTx		wt	unc-31	unc-31	TeTx		wt	unc-31	unc-31	TeTx		wt	unc-31	unc-31	TeTx
	2.42726	0.79009	1.12	2.0005		1.97229	0.94749	1.0696	0.59805		0.3559	0.3775	0.057	0.0482		0.4469	0.5728	0	0.0881
	0.2292	0.2814	0.3896	0.2793		0.5213	0.4301	0.5217	0.218		0.1139	0.2199	0	0.1742		0.68659	0.2814	0	0.0507
	0.5746	0.4528	0.1331	0.5851		1.02489	0.5093	0.0602	0.32241		0.35365	0.3396	0	0.05455		0.0732	0.0883	0.0936	0.16021
	0.1791	1.1034	0.4681	2.42085		0.3144	1.45622	0.5993	1.84711		0.06735	0.2345	0	0.1008		0.1189	0.3067	0.0662	0.04295
	0.82365	2.396	0.6198	0.3381		1.217	2.53722	0.45493	0.155		0.1853	0.4166	0.05085	0.07745		0.57175	0.15265	0	0.07393
	1.67235	1.27339	1.16379	0.1743		2.19365	0.87159	1.02469	0.1278		0.36717	0.0947	0	0		0.13778	0.07625	0	0.0721
	1.6601	0.7486	1.63225	1.9708		0.76079	0.9197	1.33109	0.98675		0.5439	0.1937	0	0.0557		0.0854	0.06402	0	0.05213
	0.38333		0.5863	0.6815		1.04049		0.67629	1.04585		0.2285		0.0633	0		0.0567		0	0.0942
	0.2652		1.00539	0.18906		0.6104		0.84789	0.19718		0.08		0	0.03807		0.1329		0	0.11365
	0.2506		1.60419	1.2893		0.70294		1.57469	0.9816		0.1531		0.1013	0.03955		0.2194		0.0716	0.1133
	0.78635		0.12135	1.5968		0.98339		0.3529	1.47256		0.09675		0.1128	0.06955		0.4192		0	0.14665
	0.7067			0.2271		0.40045			0.24115		0.0578			0.0292		0.06613			0.0971
	2.1269			0.19089		1.82616			0.25495		0.1273			0		0.0826			0.06545
	2.40728			0.38785		1.16829			1.14257		0.078			0.04355		0.3285			0.03325
	0.70569			1.98615		1.04155			1.5948		0.2755			0		0.14797			0.12466
	1.33969					0.72576					0.501					0.2157
	0.71					0.75109					0.119					0.1394
	0.2108					0.3421					0.1072					0.0835
n=	18	7	11	15		18	7	11	15		18	7	11	15		18	7	11	15
Average	0.969933	1.00653	0.803988	0.954507		0.977608	1.09595	0.773935	0.745719		0.21174	0.268071	0.0350227	0.0487213		0.222918	0.220303	0.0210364	0.0885587
STDEV	0.773131	0.702024	0.536485	0.825524		0.54499	0.718565	0.447158	0.587379		0.15278	0.114155	0.0439712	0.0462135		0.189117	0.18377	0.0366089	0.0378691
SEM	0.182229	0.26534	0.161756	0.213149		0.128455	0.271592	0.134823	0.151661		0.0360105	0.0431465	0.0132578	0.0119323		0.0445753	0.0694586	0.011038	0.00977775

## Sheet: Fig. 1d
Sample
	VA5					VB6					DA4					DB4
	WT	asic-1	rescue			WT	asic-1	rescue			WT	asic-1	rescue			WT	asic-1	rescue
	1.0192	1.00004	1.02399			1.0026	0.97847	0.99826			0.99419	1.0144	1			1.01069	1	1.002
	1.0129	1.01403	1.04745			1.0057	0.98498	1.0009			1.00161	1.0204	1.0035			0.99654	1.0097	1.0185
	1.0275	1.06753	1.04552			1.0064	0.98213	0.9921			0.99333	1	1.0278			1.01035	1	1.0141
	1.0168	1.00783	1.05478			1.0045	0.95575	1.0006			1.00885	1.016	1.0148			1.00937	1.006	1.0065
	1	1.02404	1.05394			1.0026	1.00004	0.99317			1.01483	1.0128	0.99665			1.00265	1	1
	1.0109	1.02573	1.00081			1.0028	0.99827	1			1.00121	1.0232	1.0031			1.01483	1.0205	1.002
	1.0151	1.00004	1.06624			1	1.01324	1.007			1.00119	1.0301	1			0.99972	1.0233	1.0017
	1.6928	1.02613	1.73508			1.1366	1.06254	1.1774			1.18297	1.0351	1.054			1.16741	1.025	1.0779
	2.0705	1.04933	2.1952			1.4206	1.00004	1.5726			1.27875	1.011	1.1705			1.19561	1.0093	1.2142
	2.1221	1.02183	2.1267			1.7371	1.02855	2.0011			1.17963	1.012	1.2558			1.13312	1.021	1.2267
	1.8873	1.04074	1.86592			2.0259	1.03704	2.2483			1.13581	1.0151	1.2041			1.09782	1.0095	1.1748
	1.6775	1.03004	1.67287			2.1988	1.02704	2.2052			1.10209	1.016	1.1357			1.07211	1.0032	1.1338
	1.4406	1.02703	1.52339			2.0981	1.00584	1.8977			1.05237	1.0095	1.0811			1.04221	1.0041	1.0894
	1.2642	1.03054	1.42897			1.8393	1.00004	1.5864			1.01025	1.0164	1.0324			1.02482	1.0137	1.0536
	1.1626	1.01754	1.33258			1.6371	1.05044	1.4067			0.9982	1	1.0258			0.99972	1.0199	1.0185
	1.065	1.02543	1.21191			1.5026	1.03603	1.2808			0.99856	1.0018	1.0126			1.04081	1	1.0055
	1.0089	1.04854	1.1472			1.3972	1.07224	1.2089			1.00749	1.01	1.0192			1.02852	1.0156	0.9999
	1	1.00004	1.10174			1.3099	1.02513	1.1641			1.00097	1.0191	1.0218			0.99972	1.0113	1.0084
	1.0422	1.04274	1.04043			1.2527	1.02065	1.1186			1.03945	1.0005	1.0121			1.01262	1.0141	1.0124
	1.0497	1.03263	1.02711			1.1982	1.00004	1.1035			1.03893	1.0028	1.0147			1.01992	1	1.0125
	1.0388	1.04383	1.0213			1.164	1.04165	1.0883			1.03251	1	1.0113			0.99448	1.0053	1.0113
	1.0207	1.05703	1.01286			1.1299	1.00125	1.0737			1.03799	1.0135	1.024			1.01111	1.015	1.0103
	1.0171	1.00004	1.0081			1.1149	1.04584	1.0557			1.03117	1.0091	1.0242			0.99876	1.0091	1
	1.0439	0.99363	1.00373			1.092	1.00024	1.0507			1.02015	1.0195	1.0106			1.02841	1.0169	1.0037
	1	0.98764	1.00805			1.0797	1.03984	1.0467			1.00083	1.0011	1.0085			1.01831	1.0217	1.0082
	1.0221	1.00514	1.00783			1.0664	0.99875	1.0329			1.01021	1.0043	1			1.02302	1.021	1.0184
Data	wt	asic-1	rescue			wt	asic-1	rescue			wt	asic-1	rescue			wt	asic-1	rescue
	2.42726	0.01743	0.74235			1.97229	0	1.87235			0.3559	0	0.2247			0.4469	0	0.1157
	0.2292	0.03341	2.15725			0.5213	0	1.65502			0.1139	0	0.7186			0.68659	0	0.2979
	0.5746	0	1.6367			1.02489	0	1.4102			0.35365	0	0.1927			0.0732	0	0.19525
	0.1791	0	0.22855			0.3144	0.07	0.3681			0.06735	0	0.22435			0.1189	0.0126	0.10125
	0.82365	0.041	1.1751			1.217	0.02391	0.6447			0.1853	0.0961	0.20283			0.57175	0	0.23445
	1.67235	0	0.11			2.19365	0	0.1677			0.36717	0	0.07233			0.13778	0	0.21775
	1.6601	0	0.2422			0.76079	0	0.5233			0.5439	0	0.46154			0.0854	0	0.19025
	0.38333	0	0.26			1.04049	0	0.2868			0.2285	0	0.1353			0.0567	0	0.38482
	0.2652	0	0.1709			0.6104	0	0.1712			0.08	0	0.09785			0.1329	0	0.0886
	0.2506	0	1.2059			0.70294	0	0.66755			0.1531	0	0.1423			0.2194	0	0.48285
	0.78635	0.0479	0.5808			0.98339	0.059	0.71605			0.09675	0	0.4655			0.4192	0	0.0639
	0.7067	0.04361	2.4831			0.40045	0	1.53515			0.0578	0	0.0689			0.06613	0	0.27805
	2.1269	0	1.7059			1.82616	0	1.23675			0.1273	0	0.0689			0.0826	0	0.5632
	2.40728	0	0.50665			1.16829	0	0.378			0.078	0	0.1055			0.3285	0	0.8862
	0.70569	0	1.0095			1.04155	0	2.4526			0.2755	0.05781	0.32214			0.14797	0	0.26925
	1.33969					0.72576					0.501					0.2157
	0.71					0.75109					0.119					0.1394
	0.2108					0.3421					0.1072					0.0835
n=	18	15	15			18	15	15			18	15	15			18	15	15
Average	0.969933	0.0122233	0.94766			0.977608	0.010194	0.939031			0.21174	0.0102607	0.233563			0.222918	0.00084	0.291295
STDEV	0.773131	0.019004	0.76329			0.54499	0.0229812	0.705799			0.15278	0.028028	0.186064			0.189117	0.00325331	0.217421
SEM	0.182229	0.00490681	0.197081			0.128455	0.00593373	0.182237			0.0360105	0.00723681	0.0480416			0.0445753	0.00084	0.056138

## Sheet: Fig. 2b
Data	DA3						DB4						VA4						VA5						VB6
	E. coli	S. aureus	HK-S. aureus	P. aeruginosa	gacA(-)		E. coli	S. aureus	HK-S. aureus	P. aeruginosa	gacA(-)		E. coli	S. aureus	HK-S. aureus	P. aeruginosa	gacA(-)		E. coli	S. aureus	HK-S. aureus	P. aeruginosa	gacA(-)		E. coli	S. aureus	HK-S. aureus	P. aeruginosa	gacA(-)
	9.5474	7.22797	11.1876	7.3022	12.4423		9.62075	4.73722	8.90605	5.20807	7.74969		11.733	7.22797	12.8803	7.24423	9.70917		12.4069	5.11073	9.29708	6.43818	11.3005		11.4672	3.88183	9.65565	5.33467	7.02653
	7.57826	8.10683	9.35027	9.57697	9.05358		7.4509	6.42203	16.1867	5.31942	14.704		7.69381	13.6999	10.2262	8.58592	9.04614		11.4165	5.72334	8.92293	6.18363	10.4874		5.89318	5.96488	8.78083	6.18363	11.4583
	12.4863	6.01052	8.79503	7.061	11.8433		13.2295	5.78784	11.5244	4.77358	18.3302		12.3675	5.07522	14.4035	7.061	16.0343		14.4476	5.6551	7.46279	4.53305	11.0494		12.8946	7.68618	18.456	4.88614	14.4433
	8.33943	6.07184	15.941	5.36544	7.16981		7.27346	6.28199	4.98103	5.71368	7.45119		5.22543	10.2164	12.5272	5.36544	8.66689		9.29633	5.80431	7.33989	5.69296	7.20135		7.21654	8.64142	6.27048	6.58582	12.7954
	8.19371	5.19418	6.27395	6.54409	8.96509		9.46124	7.85423	9.22118	5.13786	10.4676		8.08171	5.32002	12.3288	7.16762	6.66793		7.38213	8.87482	7.78858	5.08737	8.01348		7.83087	10.0418	11.8793	5.43727	6.202
	10.044	4.97957	9.57592	6.76208	15.1675		7.19618	4.64122	5.23093	4.78733	14.9354		8.4423	5.50408	11.0989	6.76208	14.9519		8.63738	7.73878	8.36948	5.54412	8.31458		5.32303	9.88872	16.1643	4.76358	9.79592
	11.9131	11.1181	15.5198	9.01068	6.61659		9.46936	6.13868	15.7434	7.95256	6.58191		14.1273	6.08636	6.9833	6.01068	7.3514		10.3968	6.07156	8.83264	6.46755	9.72629		9.44895	6.89316	10.886	7.23346	7.40782
	8.04574	6.26337	5.81315	7.81746	12.5003		6.55725	6.8442	5.69038	5.61449	8.53803		8.04574	6.26337	9.87945	6.25148	6.40227		10.9491	5.29959	18.1157	5.73437	9.76733		10.1745	5.13729	16.227	4.92096	7.33929
	11.5605	11.8621	7.78751	10.0074	9.26659		10.7901	5.85583	4.88065	7.25753	11.8224		10.8837	10.8828	6.01724	10.0074	16.8775		11.709	6.59321	15.7583	6.45136	10.2169		12.0698	8.24542	15.5323	5.11797	10.579
	9.82582	8.09879	6.33069	8.71581	6.89382		9.72104	6.55779	6.53407	6.22888	7.28817		9.82582	5.69768	7.83167	8.15192	13.8459		9.52167	5.51719	6.86458	7.49087	10.6764		12.8194	8.80252	6.05361	7.99634	12.0234
	7.17457	7.02588	6.00199	8.38852	8.72238		8.34059	6.45128	8.15275	9.28852	10.5603		6.96857	6.31254	16.0913	11.6304	10.5191		7.89659	6.49334	10.0086	10.6731	8.35752		7.93477	6.64098	6.57971	7.32988	7.74542
	13.5148	7.43164	15.6986	8.27564	5.79328		10.8399	6.31255	4.82775	12.8737	8.18115		13.2595	7.67968	10.6733	7.55241	5.9017		12.3397	6.75888	7.95008	7.77303	6.68828		14.6564	6.14142	5.68522	9.8665	6.16413
	8.95378	6.48975	7.16482	7.08276	11.084		7.98033	7.64345	10.0333	4.70898	7.7503		8.95378	6.45425	8.24577	7.64061	7.78791		8.49397	8.92744	9.05331	7.31114	7.01127		8.30266	9.05515	6.59616	8.19265	6.40677
	7.60186	8.34439	6.38476	6.38987	7.48888		7.99097	5.43243	8.96264	6.22537	10.4527		7.60186	6.45428	9.01573	7.23782	6.75088		8.60342	8.46424	13.7327	6.98214	6.95497		7.97968	3.89447	10.118	7.00502	8.54996
	8.56829	7.31245	8.53155	6.02993	10.3438		7.06252	6.45485	7.81472	4.4995	10.8049		5.84197	8.34255	8.43982	7.27907	11.2474		7.25944	5.46422	13.8618	6.17408	12.2491		7.00607	7.32045	11.7955	5.2483	15.7618
	12.0402	6.0042	15.9433	4.66582	8.55464		7.10053	9.20417	9.89578	4.44327	8.7351		9.86827	7.84118	9.40992	4.83379	10.0061		11.9407	6.68163	11.1643	3.74096	9.70909		7.99828	5.55339	8.92099	4.58039	7.15728
	15.9806	5.00743	10.6145	6.53022	12.4597		7.05136	6.08028	10.307	4.08437	12.9658		11.727	5.05143	9.57747	5.22302	12.9078		10.9751	5.37664	11.3613	4.72651	7.33913		9.50388	4.55202	8.9471	5.49607	7.53692
	12.4357	3.03468	10.3248	3.44462	11.0489		11.4447	2.90948	9.99715	4.68772	10.4306		12.8361	5.50501	8.40137	4.55973	7.14572		8.21875	3.19851	8.24577	3.71549	8.48757		7.39943	2.35948	7.8211	5.10332	8.28904
	7.4166	3.46826	9.80247	5.73835	5.44132		12.3638	3.26022	17.9637	3.95656	7.21076		9.93487	2.90682	13.0142	5.78867	8.91456		8.23572	6.00923	11.118	8.04617	9.66343		8.54833	2.99866	12.094	3.08082	7.37172
	13.2601	5.50969	16.4208	4.61019	7.77526		8.24411	5.73861	9.67097	2.57597	6.35984		13.1208	6.08878	11.4659	7.4517	6.21284		8.35748	3.15447	8.79553	2.87807	13.8493		7.88253	4.53213	10.2522	2.63673	8.70542
n=	20	20	20	20	20		20	20	20	20	20		20	20	20	20	20		20	20	20	20	20		20	20	20	20	20
Average	10.224	6.72808	10.1731	6.96595	9.43156		8.95943	6.03042	9.32623	5.76687	10.066		9.82695	6.93052	10.4256	7.09025	9.84737		9.92421	6.14586	10.2022	6.08221	9.35316		9.11751	6.41157	10.4358	5.84998	9.13797
SEM	0.561041	0.484124	0.838536	0.386743	0.583464		0.434985	0.321008	0.844001	0.500378	0.713061		0.581811	0.537444	0.573923	0.379922	0.765347		0.447822	0.346088	0.678712	0.396252	0.43294		0.557712	0.51163	0.838388	0.387	0.628336
STDEV	2.50905	2.16507	3.75005	1.72957	2.60933		1.94531	1.43559	3.77449	2.23776	3.18891		2.60194	2.40352	2.56666	1.69906	3.42274		2.00272	1.54775	3.03529	1.77209	1.93616		2.49416	2.28808	3.74939	1.73072	2.81
Sample
VA5	E. coli	Time (s)	1	2	3	4	5	6	7	8	9	10	11	12	13	14	15	16	17	18	19	20				n=	Average	SEM	STDEV
		1	13.621	12.995	15.346	11.929	8.512	11.264	11.758	11.443	13.095	10.241	8.793	13.555	9.63	8.387	8.329	16.56	14.148	10.14	10.266	10.419				20	11.5215	0.530226	2.37124
		2	13.599	13.115	15.299	11.748	8.436	11.22	11.648	11.557	13.148	10.14	8.781	13.567	9.565	8.54	8.349	16.411	14.107	9.962	10.178	10.17				20	11.477	0.529277	2.367
		3	13.554	12.929	15.258	11.752	8.407	11.152	11.652	11.547	13.227	10.211	8.848	13.652	9.534	8.635	8.29	16.391	13.904	9.969	10.065	10.191				20	11.4584	0.524728	2.34665
		4	13.492	12.867	15.206	11.642	8.094	10.896	11.633	11.167	13.118	10.177	8.863	13.878	9.546	8.67	8.208	16.094	13.724	9.817	10.098	10.012				20	11.3601	0.523145	2.33957
		5	13.541	12.686	15.227	11.608	8.148	10.75	11.735	11.26	12.878	10.211	8.902	13.726	9.527	8.683	8.004	15.554	13.492	9.676	9.955	9.792				20	11.2677	0.509531	2.27869
		6	13.432	12.534	15.169	11.551	8.067	10.39	11.583	11.422	13.079	10.144	8.82	13.689	9.557	8.571	8.176	15.662	13.451	9.502	9.947	9.777				20	11.2261	0.513008	2.29424
		7	13.41	12.858	15.055	11.433	8.004	10.545	11.583	11.036	13.046	10.224	8.723	13.634	9.645	8.629	8.118	16.015	13.32	9.429	9.814	9.78				20	11.215	0.52078	2.329
		8	13.268	12.596	15.062	11.443	8.123	10.368	11.527	11.229	12.954	10.231	8.742	13.402	9.565	8.571	8.129	16.016	13.32	9.198	9.726	9.733				20	11.1601	0.516513	2.30992
		9	13.286	12.722	15.018	11.394	8.069	10.061	11.25	11.344	12.872	10.301	8.828	13.341	9.454	8.441	8.118	15.839	13.065	9.157	9.691	9.566				20	11.0908	0.513658	2.29715
		10	13.264	13.243	14.984	11.256	8.141	9.992	11.496	11.401	12.75	10.261	8.852	13.39	9.588	8.346	8.125	15.708	12.979	9.157	9.678	9.54				20	11.1075	0.513131	2.29479
		11	13.217	12.856	14.984	11.201	8.21	9.923	11.337	11.469	12.862	10.308	8.824	13.36	9.58	8.422	8.118	15.515	12.891	9.121	9.611	9.463				20	11.0636	0.503857	2.25332
		12	13.237	12.791	14.938	11.128	8.172	9.949	11.322	11.745	12.829	10.157	8.785	13.335	9.382	8.381	7.988	15.49	12.776	8.974	9.568	9.387				20	11.0167	0.509195	2.27719
		13	13.22	12.287	14.857	11.144	8.195	10.11	11.333	11.76	12.796	10.1	8.672	13.226	9.466	8.362	7.961	15.229	12.643	8.995	9.568	9.481				20	10.9703	0.493998	2.20922
		14	13.275	12.507	15.06	11.134	8.293	10.03	11.231	11.776	12.757	10.05	8.684	13.085	9.355	8.406	7.91	15.06	12.612	8.976	9.415	9.358				20	10.9487	0.497072	2.22297
		15	13.129	12.837	15.107	11.057	8.942	9.878	11.216	11.656	12.727	10.087	8.84	13.128	9.42	8.435	7.902	15.002	12.49	8.938	9.472	9.428				20	10.9846	0.485911	2.17306
		16	13.118	13.092	15.18	10.978	8.906	9.547	11.231	11.844	12.707	10.06	8.887	13.104	9.347	8.184	7.898	14.821	12.562	8.821	9.425	9.422				20	10.9567	0.495484	2.21587
		17	13.102	12.67	15.18	10.915	8.911	9.76	11.182	11.797	12.697	10.067	8.828	13.024	9.336	7.93	7.847	14.601	12.385	8.838	9.402	9.378				20	10.8925	0.487932	2.1821
		18	12.889	12.489	15.086	10.762	8.622	9.809	11.125	11.812	12.569	10.13	8.918	13	9.401	7.975	7.961	14.628	12.365	8.764	9.417	9.326				20	10.8524	0.48035	2.14819
		19	12.891	12.67	15.023	10.732	8.13	9.689	11.091	12.01	12.681	10.084	8.828	12.823	9.321	7.93	8.141	14.234	12.359	8.788	9.357	9.372				20	10.8077	0.47996	2.14645
		20	12.996	13.073	15.023	10.6	8.074	9.738	11.053	12.12	12.691	10.137	8.871	12.854	9.286	7.79	8.106	13.797	12.253	8.679	9.231	9.37				20	10.7871	0.48365	2.16295
		21	12.94	12.571	14.896	10.52	8.219	9.742	10.97	12.062	12.579	10.017	8.836	12.872	9.233	7.883	8.035	13.568	12.128	8.698	9.241	9.413				20	10.7212	0.466188	2.08486
		22	12.878	12.596	14.891	10.376	8.412	9.661	10.905	12.25	12.615	10.117	8.801	12.982	9.218	7.74	7.992	13.084	12.034	8.671	9.299	9.287				20	10.6904	0.462875	2.07004
		23	12.951	12.282	14.841	10.38	8.485	9.569	10.966	12.432	12.566	10.154	8.848	12.756	9.214	7.749	7.988	13.08	11.94	8.552	9.244	9.287				20	10.6642	0.457946	2.048
		24	12.858	12.612	14.615	10.264	8.38	9.695	10.902	12.365	12.543	10.127	8.883	12.896	9.214	7.629	7.961	13.331	11.75	8.388	9.176	9.223				20	10.6406	0.464048	2.07528
		25	12.754	12.858	14.682	10.209	8.385	9.581	10.898	12.208	12.507	9.946	8.891	12.927	9.118	7.514	8	13.321	11.94	8.455	9.103	9.223				20	10.626	0.470097	2.10234
		26	12.78	12.477	14.685	10.142	8.291	9.577	10.883	12.25	12.345	10	8.922	12.756	9.065	7.686	8.035	13.174	11.875	8.362	9.113	9.255				20	10.5837	0.458612	2.05098
		27	12.792	12.404	14.794	10.124	8.311	9.51	10.803	12.234	12.247	9.936	8.855	12.884	9.141	8.06	7.969	12.92	11.763	8.362	9.018	9.199				20	10.5663	0.453403	2.02768
		28	12.752	12.401	14.982	10.018	8.378	9.577	10.799	12.255	12.201	9.906	8.871	12.707	9.004	8.479	7.906	12.802	11.602	8.31	9.123	9.217				20	10.5645	0.447569	2.00159
		29	12.787	12.61	14.904	9.947	8.045	9.618	10.966	12.234	12.214	9.93	8.805	12.768	9.042	8.889	7.804	12.549	11.531	8.312	9.038	9.091				20	10.5542	0.449544	2.01042
		30	12.581	12.516	14.924	9.854	8.087	9.555	10.799	12.333	12.089	9.95	8.965	12.768	8.916	9.076	7.627	12.56	11.534	8.25	8.93	9.123				20	10.5218	0.448371	2.00518
		31	12.707	12.319	14.87	9.793	8.136	9.598	10.928	12.417	12.138	9.829	8.891	12.774	8.966	9.171	7.69	12.823	11.516	8.198	9.035	9.076				20	10.5438	0.449587	2.01061
		32	12.69	12.337	14.885	9.73	8.031	9.563	10.852	12.307	12.059	9.853	8.969	12.793	8.832	9.251	7.612	13.201	11.406	8.145	8.92	9.129				20	10.5282	0.457427	2.04567
		33	12.674	11.862	14.88	9.661	7.917	9.541	10.822	12.318	12.046	9.763	8.926	12.616	8.87	9.086	7.573	13.031	11.18	8.243	8.814	9.015				20	10.4419	0.451677	2.01996
		34	12.663	12.147	14.706	9.575	7.689	9.433	10.837	12.312	11.967	9.786	8.938	12.628	8.767	8.968	7.576	12.823	11.297	8.164	8.892	8.994				20	10.4081	0.453286	2.02715
		35	12.67	12.248	14.758	9.502	7.548	9.48	10.773	12.344	12.089	9.806	8.828	12.787	8.878	8.943	7.612	12.536	11.357	8.174	8.817	8.889				20	10.402	0.459044	2.05291
		36	12.561	12.128	14.823	9.368	7.541	9.528	10.795	12.359	11.931	9.843	8.766	12.756	8.859	9.054	7.549	12.424	11.422	8.081	8.807	8.821				20	10.3708	0.458642	2.05111
		37	12.685	11.771	14.823	9.437	7.593	9.327	10.799	12.312	11.99	9.726	8.82	12.707	8.771	9.159	7.616	12.424	11.367	8.1	8.729	8.833				20	10.3494	0.455089	2.03522
		38	12.636	11.596	14.763	9.331	7.624	9.4	10.712	12.286	11.993	9.759	8.793	12.75	8.725	9.229	7.529	12.403	11.367	8.069	8.784	8.815				20	10.3282	0.452605	2.02411
		39	12.652	11.892	14.76	9.374	7.566	9.327	10.742	12.25	12.039	9.816	8.695	12.726	8.733	9.137	7.561	12.713	11.372	8.09	8.628	8.889				20	10.3481	0.461294	2.06297
		40	12.605	12.002	14.81	9.307	7.577	9.287	10.614	12.188	11.954	9.736	8.688	12.701	8.664	9.022	7.482	12.64	11.286	7.976	8.631	8.768				20	10.2969	0.46535	2.08111
		41	12.581	11.961	14.539	9.234	7.635	9.311	10.553	12.141	11.987	9.813	8.574	12.604	8.668	8.898	7.498	11.977	11.273	7.971	8.686	8.812				20	10.2358	0.448306	2.00489
		42	12.685	11.897	14.562	9.256	7.62	9.293	10.723	12.146	11.993	9.786	8.543	12.433	8.645	8.505	7.412	11.838	11.31	7.948	8.628	8.786				20	10.2005	0.453501	2.02812
		43	12.525	11.766	14.596	9.248	7.55	9.187	10.655	12.062	11.878	9.796	8.5	12.53	8.603	8.419	7.529	11.732	11.232	7.967	8.52	8.754				20	10.1525	0.450826	2.01615
		44	12.521	11.894	14.596	9.148	7.548	8.98	10.705	12.047	11.845	9.779	8.441	12.543	8.66	8.533	7.455	12.063	11.245	7.921	8.575	8.73				20	10.1614	0.45756	2.04627
		45	12.592	12.037	14.688	9.201	7.532	9.183	10.674	11.932	11.941	9.773	8.496	12.53	8.595	8.479	7.467	12.57	11.138	7.893	8.49	8.786				20	10.1999	0.467099	2.08893
		46	12.548	11.952	14.609	9.175	7.463	9.114	10.667	12.005	11.826	9.786	8.359	12.494	8.58	8.463	7.388	12.742	11.029	7.931	8.452	8.689				20	10.1636	0.469727	2.10068
		47	12.603	11.872	14.625	9.136	7.499	9.081	10.693	11.896	11.849	9.732	8.352	12.47	8.599	8.397	7.467	12.769	11.042	7.795	8.314	8.677				20	10.1434	0.471963	2.11068
		48	12.563	11.95	14.568	9.185	7.387	9	10.598	11.781	11.822	9.813	8.285	12.476	8.531	8.362	7.439	12.791	11.146	7.807	8.445	8.666				20	10.1307	0.472546	2.11329
		49	12.492	11.856	14.586	9.14	7.367	8.949	10.564	11.792	11.753	9.639	8.285	12.409	8.557	8.317	7.396	12.641	11.062	7.802	8.286	8.704				20	10.0798	0.470329	2.10338
		50	12.554	11.869	14.531	9.102	7.3	8.89	10.443	11.802	11.76	9.679	8.258	12.494	8.538	8.21	7.412	12.089	11.039	7.826	8.286	8.701				20	10.0391	0.466162	2.08474
		51	12.439	11.748	14.57	8.984	7.268	8.831	10.568	11.677	11.694	9.719	8.297	12.445	8.55	8.203	7.322	11.705	11.052	7.752	8.317	8.648				20	9.98945	0.461526	2.06401
		52	12.483	11.628	14.643	9.018	7.221	8.88	10.527	11.677	11.734	9.639	8.152	12.354	8.489	8.159	7.392	11.213	11.026	7.84	8.299	8.587				20	9.94805	0.458826	2.05193
		53	12.481	11.592	14.596	9.159	7.284	8.876	10.534	11.01	11.74	9.645	8.211	12.293	8.431	8.289	7.353	11.193	11.109	7.79	8.299	8.455				20	9.917	0.450594	2.01512
		54	12.41	11.771	14.596	9.083	7.28	8.815	10.53	10.557	11.655	9.575	8.121	12.372	8.443	8.368	7.365	11.482	11.052	7.731	8.191	8.475				20	9.8936	0.453736	2.02917
		55	12.346	11.695	14.617	9.041	7.313	8.829	10.447	11.193	11.691	9.609	7.953	12.329	8.504	8.254	7.333	12.195	10.982	7.824	8.251	8.437				20	9.94215	0.463982	2.07499
		56	12.41	11.697	14.591	9.012	7.286	8.752	10.386	11.49	11.651	9.542	7.918	12.25	8.416	8.111	7.192	11.969	10.945	7.788	8.209	8.54				20	9.90775	0.467808	2.0921
		57	12.461	11.7	14.526	9.028	7.221	8.73	10.466	11.443	11.579	9.492	7.938	12.134	8.389	8.089	6.827	11.581	10.911	7.81	8.201	8.408				20	9.8467	0.468227	2.09397
		58	12.364	11.672	14.547	8.945	7.253	8.728	10.345	11.307	11.641	9.535	7.988	12.207	8.385	8.032	6.976	11.495	11.008	7.86	8.163	8.481				20	9.8466	0.463566	2.07313
		59	12.395	11.638	14.534	8.959	7.186	8.687	10.227	11.193	11.668	9.498	8.051	12.402	8.305	8.044	7.031	11.58	10.911	7.771	8.204	8.428				20	9.8356	0.466636	2.08686
		60	12.282	11.601	14.549	8.904	7.298	8.665	10.102	11.24	11.523	9.508	7.891	12.22	8.256	8.044	7.098	11.864	10.888	7.793	8.136	8.37				20	9.8116	0.464754	2.07844
		61	12.259	11.555	13.992	8.907	7.289	8.606	10.216	11.115	11.513	9.472	7.918	12.085	8.263	7.987	7.208	12.209	10.867	7.745	8.095	8.267				20	9.7784	0.452233	2.02245
		62	12.299	11.477	14.263	8.907	7.242	8.569	10.299	11.031	11.421	9.365	7.941	12.104	8.324	7.99	7.22	12.179	10.786	7.81	8.118	8.196				20	9.77705	0.456738	2.0426
		63	12.264	11.514	14.49	8.856	7.251	8.618	10.167	11.125	11.513	9.331	7.859	12.159	8.351	8.01	7.125	12.271	10.909	7.745	8.045	8.173				20	9.7888	0.469912	2.10151
		64	12.226	11.36	14.451	8.909	7.327	8.559	10.231	11.26	11.484	9.358	7.863	12.244	8.309	8.117	7.176	12.093	10.779	7.819	7.995	8.282				20	9.7921	0.462023	2.06623
		65	12.044	11.14	14.323	8.856	7.204	8.396	10.273	11.177	11.378	9.415	7.945	12.195	8.271	8.079	7.102	11.82	10.831	7.757	8.063	8.279				20	9.7274	0.452905	2.02545
		66	12.151	11.112	14.31	8.835	7.235	8.258	10.227	11.219	11.477	9.388	7.852	12.293	8.256	8.178	7.059	11.494	10.776	7.767	7.975	8.194				20	9.7028	0.455576	2.0374
		67	12.106	11.39	14.419	8.846	7.239	8.246	10.193	11.099	11.424	9.488	7.75	12.201	8.286	8.27	7.102	11.424	10.701	7.712	8.131	8.308				20	9.71675	0.453648	2.02878
		68	12.193	11.489	14.385	8.825	7.15	8.26	10.186	11.083	11.411	9.435	7.715	12.232	8.191	8.159	7.11	11.195	10.711	7.712	8.04	8.273				20	9.68775	0.457575	2.04634
		69	12.144	11.466	14.346	8.734	7.098	8.22	10.258	11.005	11.507	9.361	7.684	12.146	8.198	8.187	7.039	10.789	10.677	7.776	8.05	8.246				20	9.64655	0.453816	2.02953
		70	12.137	11.358	14.359	8.73	7.107	8.264	10.231	11.031	11.359	9.324	7.609	12.262	8.271	8.394	6.953	10.414	10.612	7.676	8.05	8.152				20	9.61465	0.452214	2.02236
		71	12.169	11.204	14.333	8.72	7.123	8.264	10.337	10.911	11.352	9.294	7.559	12.159	8.183	8.267	6.933	10.424	10.568	7.638	7.965	8.152				20	9.57775	0.451696	2.02004
		72	12.126	11.211	14.294	8.73	7.047	8.211	10.299	10.901	11.352	9.308	7.48	12.226	8.233	8.21	7.027	10.325	10.576	7.6	7.812	8.191				20	9.55795	0.453019	2.02596
		73	12.14	11.05	14.294	8.632	7.058	8.077	10.25	10.792	11.332	9.237	7.461	12.152	8.149	7.965	6.973	10.412	10.5	7.698	7.749	8.158				20	9.50395	0.454384	2.03207
		74	12.22	10.826	14.289	8.593	7.029	8.234	10.28	10.807	11.319	9.271	7.445	12.146	8.21	7.886	7	10.661	10.552	7.674	7.776	8.205				20	9.52115	0.454431	2.03228
		75	12.113	10.782	14.289	8.683	7.154	8.35	10.098	10.922	11.408	9.217	7.441	12.11	8.237	7.867	6.878	11.297	10.495	7.645	7.751	8.147				20	9.5442	0.457967	2.04809
		76	12.16	10.514	14.286	8.681	6.978	8.224	10.227	10.839	11.345	9.204	7.363	12.012	8.195	7.762	6.969	11.821	10.487	7.676	7.741	8.029				20	9.52565	0.465724	2.08278
		77	12.08	10.406	14.258	8.661	6.922	8.181	10.227	10.958	11.224	9.281	7.34	12.006	8.176	8.029	7.027	11.883	10.422	7.75	7.744	8.056				20	9.53155	0.460544	2.05961
		78	12.131	10.578	14.253	8.766	6.962	8.199	10.22	10.734	11.266	9.258	7.395	12.037	8.16	8.013	6.969	11.734	10.253	7.757	7.653	7.953				20	9.51455	0.459527	2.05507
		79	12.155	10.658	14.286	8.707	6.964	8.213	10.239	10.823	11.263	9.231	7.336	12.006	8.156	8.105	6.851	11.422	10.292	7.6	7.643	7.889				20	9.49195	0.462247	2.06723
		80	12.009	10.748	14.232	8.756	6.888	8.061	10.152	10.948	11.266	9.298	7.324	12.061	8.115	8.143	6.933	11.31	10.383	7.707	7.663	7.862				20	9.49295	0.459813	2.05635
		81	11.991	10.823	14.211	8.626	6.946	8.069	10.091	10.719	11.217	9.201	7.246	11.896	8.042	8.263	6.933	11.06	10.43	7.688	7.651	7.845				20	9.4474	0.453371	2.02754
		82	11.94	10.826	14.195	8.602	6.982	7.864	10.03	10.682	11.247	9.251	7.141	12.012	8.084	8.356	6.89	10.955	10.513	7.695	7.568	7.839				20	9.4336	0.456461	2.04136
		83	11.976	10.757	14.156	8.701	6.906	7.835	10.008	10.536	11.214	9.217	7.23	11.896	8.107	8.435	6.91	10.766	10.51	7.64	7.558	7.745				20	9.40515	0.451046	2.01714
		84	11.936	10.681	14.104	8.707	6.964	7.728	10.133	10.573	11.22	9.181	7.16	12.006	8.126	8.324	6.855	10.906	10.44	7.843	7.54	7.721				20	9.4074	0.452483	2.02357
		85	11.945	10.679	14.094	8.63	6.982	7.766	9.894	10.661	11.188	9.047	7.129	11.994	8.179	8.241	6.922	10.781	10.555	7.667	7.508	7.727				20	9.37945	0.452732	2.02468
		86	12.049	10.608	14.18	8.677	6.915	7.728	10.011	10.5	11.158	9.154	7.113	11.921	8.084	8.365	6.859	10.495	10.643	7.669	7.53	7.657				20	9.3658	0.454945	2.03457
		87	11.978	10.603	14.156	8.659	6.904	7.679	9.894	10.453	11.135	9.134	7.117	11.86	8.004	8.502	6.863	10.442	10.513	7.714	7.422	7.587				20	9.33095	0.451938	2.02113
		88	11.987	10.603	14.156	8.539	6.872	7.671	9.867	10.51	11.138	9.214	7.109	11.823	7.958	8.657	6.886	10.438	10.557	7.757	7.51	7.507				20	9.33795	0.452047	2.02161
		89	11.976	10.541	14.115	8.606	6.738	7.608	9.955	10.401	11.266	9.177	7.039	11.939	8.088	8.543	6.804	10.433	10.44	7.676	7.513	7.475				20	9.31665	0.457115	2.04428
		90	11.958	10.45	14.224	8.535	6.817	7.512	9.788	10.37	11.168	9.097	6.984	11.805	8.019	8.603	6.761	10.471	10.284	7.729	7.52	7.393				20	9.2744	0.456837	2.04304
		91	12.02	10.484	14.112	8.474	6.767	7.541	9.848	10.385	11.211	9.171	7.031	11.896	8.023	8.657	6.769	10.8	10.167	7.705	7.334	7.302				20	9.28485	0.461776	2.06513
		92	11.969	10.358	14.193	8.472	6.761	7.581	9.814	10.062	11	9.1	7.031	11.817	7.977	8.711	6.733	10.945	10.081	7.764	7.364	7.217				20	9.2475	0.458613	2.05098
		93	12.024	10.401	14.143	8.457	6.718	7.598	9.795	9.984	11.053	9.033	6.984	11.854	8.019	8.673	6.773	11.005	10.026	7.829	7.347	7.179				20	9.24475	0.459905	2.05676
		94	11.962	10.491	14.216	8.48	6.685	7.472	9.769	10.292	11.109	9.144	7.055	11.793	7.962	8.749	6.69	11.192	9.867	7.805	7.304	7.208				20	9.26225	0.46638	2.08572
		95	11.878	10.454	14.089	8.413	6.7	7.372	9.617	10.094	11.069	9.11	7.066	11.762	8.008	9.003	6.675	11.093	9.503	7.814	7.274	7.519				20	9.22565	0.45423	2.03138
		96	11.971	10.362	13.93	8.439	6.812	7.264	9.345	10.052	11.105	9.08	7.117	11.75	7.935	9.365	6.6	11.091	9.466	7.879	7.294	7.598				20	9.22275	0.449067	2.00829
		97	11.967	10.365	13.977	8.415	6.694	7.293	9.602	10.068	11.053	9.05	7.047	11.689	7.92	9.403	6.71	10.99	9.406	7.843	7.294	7.575				20	9.21805	0.449568	2.01053
		98	11.905	10.314	13.799	8.35	6.714	7.467	9.564	9.917	11.082	9.054	6.93	11.695	7.985	9.473	6.706	10.963	9.458	7.943	7.181	7.543				20	9.20215	0.442927	1.98083
		99	11.9	10.31	13.875	8.398	6.664	7.514	9.655	10.016	11.148	8.987	6.656	11.64	7.908	9.467	6.773	10.807	9.38	8.129	7.231	7.607				20	9.20325	0.444973	1.98998
		100	11.889	10.232	13.917	8.421	6.72	7.559	9.64	10.021	11.033	8.983	6.652	11.628	7.851	9.406	6.725	10.476	9.409	8.112	7.219	7.513				20	9.1703	0.442047	1.9769
		101	11.858	10.284	13.924	8.358	6.727	7.47	9.617	10.245	11.079	9.151	6.844	11.726	7.966	9.505	6.706	9.852	9.349	8.124	7.148	7.496				20	9.17145	0.440224	1.96874
		102	11.874	10.2	13.888	8.423	6.673	7.506	9.587	10.328	10.987	8.963	6.859	11.689	7.908	9.4	6.706	9.554	9.383	8.107	7.188	7.475				20	9.1349	0.436962	1.95415
		103	11.789	10.294	13.826	8.415	6.758	7.516	9.549	9.526	11	8.93	6.789	11.512	7.817	9.441	6.565	9.334	9.357	8.102	7.136	7.372				20	9.0514	0.43145	1.9295
		104	11.858	10.087	13.833	8.374	6.832	7.567	9.693	8.328	10.921	8.823	6.883	11.598	7.844	9.457	6.616	9.153	9.365	8.14	7.261	7.311				20	8.9972	0.428398	1.91585
		105	11.823	10.165	13.674	8.431	6.772	7.476	9.67	8.542	10.882	8.943	6.867	11.53	7.847	9.53	6.553	9.037	9.492	8.45	7.254	7.384				20	9.0161	0.422201	1.88814
		106	11.823	10.055	13.674	8.398	6.723	7.524	9.61	9.115	11.036	9.02	6.879	11.53	7.851	9.508	6.541	8.899	9.344	8.393	7.226	7.334				20	9.02415	0.423388	1.89345
		107	11.747	9.966	13.872	8.234	6.624	7.425	9.64	9.167	10.898	8.997	6.84	11.585	7.794	9.514	6.624	8.791	9.487	8.11	7.111	7.179				20	8.98025	0.434165	1.94164
		108	11.823	10.044	14	8.215	6.638	7.262	9.58	9.229	10.957	9.047	6.926	11.604	7.897	9.492	6.635	8.828	9.43	8.01	7.141	7.229				20	8.99935	0.439549	1.96572
		109	11.865	10.034	14.065	8.226	6.671	7.232	9.617	9.141	10.928	9.037	6.984	11.652	7.836	9.562	6.647	8.729	9.432	7.893	7.138	7.287				20	8.9988	0.442456	1.97872
		110	11.929	9.986	13.862	8.278	6.647	7.179	9.545	9.026	10.901	9.017	6.988	11.61	7.832	9.511	6.612	8.779	9.487	8.124	7.085	7.167				20	8.97825	0.437502	1.95657
		111	11.967	10.067	13.82	8.278	6.714	7.177	9.572	8.276	10.829	9.077	7.047	11.543	7.771	9.492	6.608	8.773	9.526	8.124	7	7.106				20	8.93835	0.437724	1.95756
		112	11.898	10.069	13.693	8.226	6.66	7.142	9.678	8.208	10.859	9.003	6.875	11.39	7.698	9.498	6.541	8.839	9.453	8.29	7.219	6.982				20	8.91105	0.434299	1.94224
		113	11.805	10.041	13.768	8.234	6.593	7.035	9.553	8.865	10.836	8.93	6.781	11.482	7.733	9.603	6.537	8.912	9.539	8.324	7.214	6.95				20	8.93675	0.43774	1.95763
		114	11.789	10.005	13.659	8.24	6.559	6.896	9.636	8.812	10.727	8.946	6.781	11.512	7.672	9.495	6.455	8.896	9.565	8.336	7.08	6.868				20	8.89645	0.439471	1.96537
		115	11.807	10.087	13.625	8.23	6.635	6.965	9.5	8.839	10.836	8.809	6.797	11.47	7.756	9.403	6.608	8.985	9.56	8.664	6.992	6.95				20	8.9259	0.433466	1.93852
		116	11.796	10.037	13.758	8.236	6.595	7.043	9.485	8.729	10.875	8.936	6.746	11.512	7.679	9.514	6.631	8.946	9.482	8.769	7.121	6.877				20	8.93835	0.437757	1.95771
		117	11.778	9.876	13.714	8.075	6.595	6.961	9.519	8.5	10.819	8.883	6.691	11.579	7.683	9.521	6.451	9.367	9.495	9.352	7.078	6.877				20	8.9407	0.442677	1.97971
		118	11.761	9.812	13.703	8.209	6.564	6.856	9.557	8.604	10.812	8.796	6.684	11.494	7.664	9.686	6.463	10.25	9.513	9.271	6.852	6.9				20	8.97255	0.448779	2.007
		119	11.845	9.741	13.719	8.148	6.548	6.835	9.523	8.443	10.809	8.906	6.656	11.5	7.58	9.562	6.416	10.122	9.461	9.174	6.789	6.889				20	8.9333	0.452228	2.02242
		120	11.754	9.709	13.615	8.12	6.617	6.866	9.398	8.396	10.832	8.786	6.664	11.421	7.756	9.714	6.58	10.026	9.549	9.007	6.854	6.85				20	8.9257	0.441353	1.97379
	S. aureus	Time (s)																								n=	Average	SE	STDEV
		1	6.258	6.667	6.941	7.338	11.344	8.756	8.05	6.677	8.389	6.963	7.971	7.856	9.948	8.91296	6.34421	7.955	5.679	3.871	8.756	4.109				20	7.43926	0.398538	1.78232
		2	6.091	6.505	6.838	7.409	11.208	8.788	8.033	6.576	8.238	6.838	7.922	7.727	9.901	9.00596	6.20621	7.894	5.809	3.855	8.499	4.086				20	7.37146	0.395736	1.76979
		3	5.955	6.58	6.779	7.295	11.091	8.74	7.954	6.353	8.278	6.836	7.904	7.754	9.936	8.88896	6.18621	7.839	5.781	3.726	8.388	4				20	7.31321	0.398242	1.78099
		4	5.75	6.557	6.725	7.246	10.987	8.549	7.721	6.516	8.036	6.744	7.863	7.669	9.882	8.96096	6.02921	7.744	5.777	3.698	8.277	4.031				20	7.23811	0.392809	1.7567
		5	5.814	6.536	6.76	7.127	10.926	8.6	7.466	6.365	7.998	6.644	7.866	7.675	9.784	8.94196	5.92221	7.728	5.741	3.65	8.341	3.916				20	7.19006	0.394788	1.76554
		6	5.998	6.47	6.718	7.048	10.821	8.799	7.549	6.385	7.959	6.602	7.837	7.662	9.737	8.93396	6.04121	7.805	5.755	3.657	8.468	3.889				20	7.20671	0.392706	1.75623
		7	6.138	6.453	6.397	7.007	10.767	8.812	7.582	6.372	7.86	6.631	7.809	7.58	9.901	8.83396	6.01921	7.705	5.873	3.567	8.525	3.889				20	7.18606	0.394317	1.76344
		8	6.311	6.411	6.28	6.948	10.663	8.782	7.522	6.257	7.834	6.623	7.785	7.284	9.734	8.75096	5.99121	7.713	5.687	3.479	8.499	3.842				20	7.11981	0.392079	1.75343
		9	6.384	6.467	6.265	6.916	10.613	8.651	7.378	6.206	7.869	6.515	7.734	7.492	9.767	8.72896	6.04721	7.585	5.683	3.664	8.273	3.852				20	7.10451	0.382533	1.71074
		10	5.972	6.376	6.346	6.689	10.566	8.65	7.287	6.219	7.915	6.489	7.676	7.426	9.8	8.77996	6.03921	7.585	5.655	3.65	8.302	3.814				20	7.06181	0.387003	1.73073
		11	5.89	6.268	6.316	6.67	10.468	8.516	7.267	6.12	7.812	6.512	7.574	7.405	9.807	8.74396	6.04921	7.565	5.657	3.576	8.275	3.762				20	7.01266	0.386227	1.72726
		12	5.57	6.279	6.64	6.745	10.451	8.501	7.216	6.119	7.853	6.497	7.55	7.367	9.789	8.73996	6.07621	7.459	5.68	3.531	8.217	3.727				20	7.00036	0.387307	1.73209
		13	5.42	6.267	6.549	6.714	10.441	8.453	7.191	6.094	7.749	6.505	7.506	7.302	9.748	8.91296	6.02421	7.526	5.63	3.571	8.22	3.777				20	6.98001	0.388059	1.73545
		14	5.148	6.209	6.478	6.682	10.262	8.326	7.131	6.127	7.664	6.404	7.217	7.284	9.604	8.66296	6.05421	7.498	5.473	3.583	7.929	3.77				20	6.87531	0.37771	1.68917
		15	5.585	6.163	6.358	6.695	10.292	8.438	7.106	5.98	7.583	6.36	7.022	7.239	9.629	7.12296	6.09621	7.425	4.574	3.607	7.614	3.74				20	6.73146	0.372955	1.66791
		16	5.989	6.043	6.307	6.482	10.215	8.318	7.033	5.947	7.413	6.316	7.055	7.244	9.603	8.28496	5.97621	7.463	5.265	3.564	7.359	3.67				20	6.77736	0.367433	1.64321
		17	6.178	6.041	6.328	6.455	10.286	8.384	6.941	6.026	7.491	6.372	7.016	7.242	9.653	8.86096	6.09621	7.384	5.68	3.533	7.315	3.711				20	6.84966	0.37133	1.66064
		18	6.061	6.043	6.383	6.659	9.663	8.388	6.871	5.89	7.64	6.423	7.041	7.181	9.682	8.91096	6.00921	7.4	5.663	3.567	7.346	3.623				20	6.82221	0.361974	1.6188
		19	6.036	6.114	6.285	6.55	9.585	8.404	6.943	5.939	7.656	6.264	7.021	7.136	9.673	8.78496	5.88221	7.413	5.704	3.533	7.543	3.582				20	6.80241	0.362189	1.61976
		20	5.994	6.054	6.363	6.461	9.591	8.376	6.849	5.927	7.606	6.14	7.283	7.11	9.725	8.90696	5.91421	7.37	5.687	3.51	7.561	3.738				20	6.80831	0.363048	1.6236
		21	5.879	6.086	6.324	6.441	9.494	8.312	6.788	5.823	7.392	6.1	7.256	7.119	9.738	8.93396	5.95621	7.295	5.707	3.486	7.235	3.605				20	6.74851	0.362833	1.62264
		22	5.973	6.076	6.24	6.507	9.442	8.381	6.743	5.825	7.397	6.105	7.216	7.019	9.638	8.97396	5.89721	7.305	5.633	3.431	7.157	3.578				20	6.72686	0.362977	1.62328
		23	5.839	6.082	6.083	6.445	9.396	8.293	6.711	5.768	7.287	6.063	7.198	7.093	9.642	8.90896	5.89921	7.268	5.566	3.467	7.244	3.445				20	6.68491	0.364619	1.63063
		24	5.621	6.007	6.147	6.445	9.345	8.365	6.616	5.748	6.929	6.059	7.109	7.03	9.638	8.74896	5.90921	7.248	5.564	3.49	7.426	3.506				20	6.64756	0.360776	1.61344
		25	5.366	6.016	6.125	6.371	9.509	8.415	6.571	5.812	6.937	6.086	7.06	7.011	9.707	8.89796	6.02121	7.242	5.665	3.457	7.528	3.529				20	6.66631	0.369625	1.65301
		26	5.138	5.997	6.142	6.361	9.377	8.403	6.527	5.841	6.885	5.994	7.135	7.031	9.608	8.90196	5.95921	7.234	5.611	3.433	7.588	3.541				20	6.63536	0.368884	1.6497
		27	5.062	6.02	6.14	6.289	9.762	8.31	6.514	5.796	6.799	5.988	7.127	6.951	9.526	8.95096	5.91121	7.254	5.649	3.45	7.565	3.498				20	6.62811	0.376119	1.68205
		28	5.045	5.976	6.122	6.289	9.848	8.396	6.516	5.882	6.831	5.989	7.087	6.981	9.515	8.93596	5.86621	7.152	5.602	3.445	7.461	3.5				20	6.62196	0.378112	1.69097
		29	4.877	5.945	6.127	6.204	9.679	8.269	6.5	5.719	6.623	5.906	7.101	6.992	9.541	8.82596	5.91121	7.238	5.561	3.455	7.503	3.453				20	6.57151	0.376536	1.68392
		30	4.86	5.947	6.14	6.22	9.714	8.378	6.45	5.532	6.437	5.877	7.085	6.954	9.533	8.70796	5.91921	7.116	5.555	3.424	7.475	3.475				20	6.53996	0.37751	1.68827
		31	4.82	5.958	6.049	6.173	9.634	8.353	6.453	5.601	7.039	5.85	7.092	6.914	9.562	8.66796	5.77121	7.11	5.572	3.374	7.126	3.453				20	6.52861	0.376966	1.68584
		32	5.227	5.897	6.093	6.196	9.63	8.287	6.464	5.634	6.986	5.772	7.055	6.843	9.529	8.77396	5.72121	7.096	5.63	3.44	6.998	3.387				20	6.53296	0.371769	1.6626
		33	5.277	5.939	6.049	6.1	9.66	8.144	6.388	5.67	7.054	5.861	7.049	6.864	9.5	8.81596	5.77921	7.096	5.597	3.352	6.982	3.439				20	6.53081	0.370844	1.65846
		34	5.265	5.988	6.046	6.159	9.564	8.079	6.374	5.704	7.073	5.823	7.014	6.836	9.481	8.88896	5.86221	7.041	5.56	3.345	7.042	3.477				20	6.53111	0.367595	1.64393
		35	5.373	5.901	6.027	6.1	9.483	8.135	6.369	5.697	7.006	5.765	6.989	6.899	9.518	8.84396	5.80621	6.974	5.498	3.379	6.9	3.449				20	6.50561	0.36621	1.63774
		36	5.379	5.872	5.978	6.098	9.506	8.082	6.306	5.637	7.039	5.684	7.002	6.864	9.481	8.79796	5.82421	7	5.513	3.336	6.871	3.369				20	6.48196	0.368283	1.64701
		37	5.441	5.854	6.024	6.13	9.445	8.015	6.328	5.573	7.068	5.651	6.956	6.885	9.379	8.80296	5.70921	7.041	5.553	3.295	6.989	3.428				20	6.47836	0.364566	1.63039
		38	5.411	5.887	5.992	6.157	9.393	7.984	6.295	5.624	7.005	5.651	6.912	6.827	9.352	8.83396	5.76421	6.894	5.552	3.298	7.144	3.41				20	6.46931	0.362536	1.62131
		39	5.352	5.801	6.062	6.18	9.452	7.976	6.309	5.628	6.882	5.62	6.882	6.815	9.364	8.91796	5.81421	6.858	5.578	3.462	7.186	3.352				20	6.47456	0.362921	1.62303
		40	5.398	5.782	6.024	6.02	9.384	7.909	6.211	5.59	6.432	5.591	6.896	6.767	9.418	8.88396	5.74921	6.896	5.542	3.493	7.299	3.359				20	6.43221	0.361834	1.61817
		41	5.324	5.828	5.966	5.975	9.322	8.016	6.138	5.601	6.746	5.616	6.861	6.716	9.341	8.80796	5.87121	6.896	5.5	3.405	7.115	3.334				20	6.41896	0.36061	1.6127
		42	5.227	5.778	5.905	5.95	9.331	7.959	6.304	5.601	6.808	5.614	6.877	6.666	9.249	8.87496	5.70121	6.876	5.607	3.288	6.929	3.367				20	6.39561	0.361688	1.61752
		43	5.22	5.772	5.838	5.93	9.325	7.947	6.213	5.519	6.91	5.702	6.834	6.545	9.245	8.92196	5.53421	6.911	5.528	3.262	6.98	3.336				20	6.37366	0.365712	1.63551
		44	5.117	5.739	5.743	5.977	9.224	8.056	6.21	5.398	6.958	5.554	6.826	6.585	9.292	8.92196	5.64121	7.004	5.528	3.276	7.022	3.369				20	6.37206	0.367911	1.64535
		45	5.03	5.803	5.784	5.914	9.28	7.934	6.2	5.388	6.746	5.628	6.791	6.606	9.273	8.87896	5.54121	6.904	5.528	3.233	7.075	3.289				20	6.34131	0.368917	1.64985
		46	5.161	5.729	5.743	5.889	9.246	7.891	6.199	5.404	6.935	5.588	6.781	6.559	9.216	9.01496	5.48721	6.886	5.502	3.276	6.847	3.262				20	6.33081	0.368151	1.64642
		47	5.231	5.77	5.769	5.843	9.22	7.822	6.138	5.396	6.93	5.56	6.737	6.525	9.24	8.96496	5.54921	6.9	5.574	3.19	6.922	3.289				20	6.32851	0.366678	1.63984
		48	5.178	5.807	5.689	5.805	9.254	7.876	6.13	5.438	6.884	5.603	6.772	6.496	9.237	8.94296	5.52121	6.809	5.484	3.243	7.035	3.24				20	6.32221	0.368396	1.64752
		49	5.199	5.675	5.681	5.868	9.169	7.815	6.063	5.406	6.823	5.566	6.691	6.524	9.279	8.90196	5.55921	6.839	5.462	3.236	7.004	3.275				20	6.30181	0.365593	1.63498
		50	5.125	5.767	5.647	5.891	9.097	7.84	6.051	5.454	6.847	5.552	6.716	6.504	9.277	8.91096	5.51621	6.77	5.503	3.2	6.843	3.24				20	6.28756	0.36534	1.63385
		51	5.18	5.72	5.682	5.877	9.136	7.859	6.005	5.423	6.808	5.522	6.68	6.456	9.199	8.82096	5.68621	6.787	5.478	3.21	6.767	3.252				20	6.27741	0.361316	1.61585
		52	5.153	5.696	5.731	5.795	9.03	7.932	6.036	5.454	6.814	5.471	6.651	6.429	9.208	8.84396	5.56121	6.783	5.442	3.217	6.579	3.205				20	6.25156	0.36205	1.61914
		53	5.227	5.692	5.721	5.836	9.087	7.865	6.009	5.378	6.659	5.475	6.64	6.411	9.17	8.86396	5.50921	6.76	5.342	3.233	6.601	3.199				20	6.23391	0.361836	1.61818
		54	5.203	5.726	5.726	5.827	9.023	7.849	5.994	5.401	6.675	5.526	6.617	6.321	9.155	8.80696	5.59221	6.717	5.357	3.2	6.169	3.238				20	6.20616	0.357143	1.59719
		55	5.121	5.653	5.639	5.836	8.971	7.781	5.943	5.339	6.755	5.455	6.562	6.334	9.078	8.70996	5.55421	6.738	5.345	3.157	5.871	3.229				20	6.15356	0.355706	1.59077
		56	5.053	5.663	5.625	5.777	8.876	7.803	5.877	5.379	6.647	5.46	6.555	6.432	9.034	8.56596	5.48921	6.644	5.414	3.221	6.126	3.15				20	6.13956	0.35022	1.56623
		57	5.008	5.689	5.593	5.748	8.848	7.801	5.925	5.397	6.755	5.494	6.59	6.432	9.038	8.57996	5.41921	6.61	5.392	3.174	5.973	3.129				20	6.12976	0.35263	1.57701
		58	4.991	5.671	5.566	5.759	8.832	7.713	5.949	5.362	6.682	5.48	6.515	6.369	8.986	8.64696	5.43921	6.626	5.362	3.188	5.905	3.152				20	6.10971	0.350551	1.56771
		59	4.866	5.63	5.601	5.72	8.733	7.775	5.877	5.37	6.685	5.483	6.512	6.312	8.958	8.66496	5.37121	6.528	5.359	3.152	5.834	3.125				20	6.07781	0.351719	1.57294
		60	4.763	5.666	5.596	5.686	8.747	7.768	5.874	5.315	6.784	5.455	6.47	6.314	8.836	8.69896	5.39121	6.453	5.444	3.157	5.88	3.082				20	6.06901	0.351764	1.57314
		61	4.801	5.611	5.562	5.618	8.743	7.719	5.878	5.274	6.681	5.432	6.43	6.309	8.925	8.68296	5.34221	6.624	5.4	3.143	5.634	3.113				20	6.04611	0.353699	1.58179
		62	4.744	5.616	5.497	5.652	8.75	7.762	5.851	5.279	6.581	5.377	6.434	6.326	8.895	8.78696	5.26121	6.64	5.403	3.143	5.539	3.078				20	6.03076	0.357928	1.6007
		63	4.862	5.642	5.534	5.634	8.675	7.672	5.823	5.255	6.514	5.404	6.439	6.295	8.849	8.84596	5.30221	6.64	5.409	3.171	5.452	3.066				20	6.02421	0.353826	1.58236
		64	4.716	5.647	5.59	5.668	8.617	7.724	5.868	5.171	6.502	5.355	6.381	6.296	8.855	8.77796	5.33721	6.567	5.425	3.148	5.51	3.021				20	6.00881	0.354239	1.5842
		65	4.777	5.649	5.542	5.582	8.626	7.644	5.793	5.168	6.597	5.366	6.352	6.32	8.799	8.86996	5.24421	6.445	5.389	3.102	5.472	3.012				20	5.98746	0.355918	1.59172
		66	4.722	5.558	5.492	5.568	8.577	7.643	5.789	5.16	6.631	5.352	6.403	6.281	8.738	8.82596	5.38921	6.372	5.401	3.14	5.576	3.025				20	5.98216	0.351612	1.57246
		67	4.714	5.554	5.434	5.557	8.549	7.584	5.747	5.181	6.539	5.299	6.375	6.275	8.74	8.79596	5.39121	6.506	5.268	3.117	5.539	3.016				20	5.95906	0.351654	1.57265
		68	4.716	5.58	5.383	5.573	8.49	7.568	5.78	5.173	6.596	5.253	6.342	6.253	8.777	8.79396	5.29721	6.421	5.345	3.131	5.583	2.965				20	5.95101	0.351911	1.57379
		69	4.754	5.575	5.41	5.566	8.259	7.563	5.749	5.138	6.511	5.323	6.29	6.279	8.674	8.72196	5.17921	6.354	5.348	3.1	5.49	2.984				20	5.91341	0.343752	1.53731
		70	4.886	5.563	5.459	5.614	8.175	7.494	5.761	5.007	6.516	5.247	6.291	6.265	8.693	8.66296	5.29921	6.293	5.321	3.083	5.521	2.977				20	5.90641	0.340089	1.52092
		71	4.913	5.538	5.473	5.518	8.236	7.434	5.69	5.003	6.495	5.198	6.237	6.233	8.644	8.63796	5.21421	6.331	5.234	3.105	5.421	2.936				20	5.87456	0.340676	1.52355
		72	4.873	5.493	5.438	5.498	8.247	7.504	5.706	4.984	6.397	5.184	6.202	6.199	8.566	8.70196	5.31721	6.276	5.334	3.04	5.452	2.949				20	5.86806	0.341521	1.52733
		73	4.782	5.586	5.402	5.463	8.264	7.575	5.661	5.05	6.501	5.14	6.187	6.235	8.484	8.68396	5.23721	6.28	5.309	3.074	5.49	2.979				20	5.86916	0.340753	1.52389
		74	4.797	5.529	5.38	5.475	8.221	7.479	5.655	5.001	6.363	5.147	6.188	6.23	8.599	8.51696	5.30421	6.283	5.303	3.067	5.477	2.906				20	5.84606	0.33884	1.51534
		75	4.708	5.505	5.343	5.436	8.269	7.444	5.641	4.927	6.385	5.04	6.131	6.339	8.574	8.26696	5.25721	6.203	5.354	3.064	5.432	2.939				20	5.81291	0.335476	1.5003
		76	4.816	5.533	5.245	5.423	8.288	7.4	5.604	5	6.403	5.083	6.181	6.355	8.585	8.22396	5.22421	6.199	5.353	3.007	5.441	2.877				20	5.81206	0.336555	1.50512
		77	4.871	5.522	5.296	5.414	8.22	7.463	5.616	5	6.416	5.069	6.123	6.39	8.54	8.28896	5.25921	6.195	5.398	3.062	5.353	2.934				20	5.82151	0.333321	1.49066
		78	4.879	5.497	5.35	5.43	8.162	7.403	5.614	5.049	6.431	5.079	6.116	6.358	8.532	8.18096	5.17421	6.128	5.417	3.062	5.324	2.859				20	5.80226	0.330499	1.47804
		79	4.871	5.479	5.363	5.387	8.139	7.363	5.667	4.997	6.41	5.019	6.129	6.363	8.499	8.13196	5.19221	6.146	5.415	3.036	5.313	2.936				20	5.79281	0.327469	1.46448
		80	4.902	5.447	5.323	5.343	8.134	7.297	5.539	4.974	6.313	5.037	6.081	6.387	8.456	8.22596	5.28421	6.124	5.346	3.14	5.058	2.932				20	5.76716	0.32615	1.45859
		81	4.856	5.454	5.277	5.348	8.136	7.351	5.604	4.889	6.151	4.978	6.074	6.415	8.464	8.16296	5.23921	6.171	5.234	3.169	5.002	2.859				20	5.74171	0.328734	1.47014
		82	4.797	5.407	5.233	5.348	8.181	7.232	5.614	4.881	6.294	4.988	6.017	6.347	8.456	8.04596	5.23721	6.244	5.312	3.05	4.998	2.895				20	5.72886	0.328189	1.46771
		83	4.854	5.463	5.294	5.354	8.143	7.291	5.571	4.892	6.24	5.022	6.019	6.374	8.427	7.96696	5.22921	6.246	5.193	3.069	4.865	2.574				20	5.70436	0.333546	1.49166
		84	4.807	5.405	5.262	5.386	8.181	7.199	5.593	4.855	6.196	4.985	5.985	6.323	8.404	7.91296	5.09921	6.325	5.215	3.017	4.858	2.545				20	5.67766	0.334729	1.49695
		85	4.807	5.324	5.247	5.3	8.179	7.244	5.569	4.832	6.164	5.022	5.952	6.45	8.323	7.94696	5.01421	6.311	5.197	2.986	5.082	2.764				20	5.68571	0.32965	1.47424
		86	4.777	5.396	5.211	5.255	8.175	7.19	5.555	4.833	6.14	4.949	5.913	6.529	8.29	7.98296	4.99621	6.285	5.235	2.94	4.993	2.768				20	5.67066	0.33111	1.48077
		87	4.65	5.359	5.15	5.386	8.104	7.24	5.509	4.821	6.026	5	5.918	6.57	8.297	7.93296	5.03621	6.258	5.197	2.96	5.126	2.812				20	5.66761	0.327963	1.46669
		88	4.767	5.351	5.049	5.348	8.15	7.182	5.513	4.842	5.975	4.994	5.819	6.576	8.252	7.90896	4.96221	6.236	5.183	2.902	5.155	2.805				20	5.64851	0.327713	1.46558
		89	4.763	5.395	5.111	5.311	8.043	7.137	5.487	4.813	6.052	5.063	5.774	6.584	8.333	7.94196	5.08921	6.15	5.174	2.943	5.013	2.775				20	5.64761	0.326697	1.46103
		90	4.866	5.404	5.086	5.291	8.055	7.2	5.515	4.842	5.983	4.961	5.8	6.503	8.303	7.96896	4.96421	6.195	5.177	2.924	5.111	2.84				20	5.64946	0.32582	1.45711
		91	4.869	5.457	5.054	5.338	8.027	7.149	5.502	4.821	5.982	4.972	5.788	6.509	8.296	7.90396	4.99621	6.157	5.086	2.976	4.945	2.785				20	5.63066	0.324301	1.45032
		92	4.788	5.38	5.14	5.336	8.036	7.213	5.469	4.815	6.018	5.011	5.831	6.461	8.308	7.97396	5.14721	6.163	5.166	2.988	5.091	2.748				20	5.65416	0.325701	1.45658
		93	4.731	5.416	5.111	5.23	7.986	7.181	5.498	4.808	6.002	5.063	5.778	6.461	8.273	7.94296	5.03921	6.159	5.168	2.998	5.013	2.758				20	5.63081	0.32379	1.44803
		94	4.653	5.457	5.086	5.216	8.017	7.246	5.458	4.806	5.872	4.958	5.829	6.496	8.253	7.95096	5.10121	6.128	5.171	2.871	4.916	2.748				20	5.61166	0.329256	1.47248
		95	4.574	5.403	5.123	5.223	8.051	7.132	5.47	4.724	5.844	4.958	5.796	6.537	8.197	7.94696	5.09421	6.118	5.143	2.902	4.656	2.834				20	5.58631	0.327635	1.46523
		96	4.727	5.437	5.139	5.243	7.947	7.219	5.391	4.805	5.82	5.005	5.82	6.516	8.236	7.87296	5.06421	6.126	5.155	2.914	4.41	2.721				20	5.57841	0.328515	1.46916
		97	4.722	5.408	5.083	5.154	7.949	7.168	5.433	4.798	5.792	4.998	5.861	6.546	8.232	7.91496	5.07221	6.065	5.114	2.948	3.931	2.754				20	5.54716	0.333102	1.48968
		98	4.598	5.395	5.106	5.195	7.889	7.194	5.395	4.749	5.871	4.975	5.762	6.719	8.195	7.89696	5.18921	6.085	5.127	2.993	3.918	2.705				20	5.54786	0.333771	1.49267
		99	4.699	5.414	5.084	5.1	7.926	7.146	5.394	4.705	5.746	4.981	5.773	6.675	8.153	7.95996	5.19221	6.063	5.165	2.99	4.102	2.77				20	5.55191	0.329563	1.47385
		100	4.642	5.442	5.142	5.205	7.884	7.135	5.369	4.698	5.767	4.966	5.747	6.615	8.19	7.95196	5.11421	6.057	5.149	2.919	4.206	2.703				20	5.54511	0.330794	1.47936
		101	4.636	5.418	5.181	5.111	7.902	7.069	5.356	4.692	5.727	4.994	5.759	6.625	8.2	7.91096	5.11621	6.089	5.133	2.902	4.317	2.777				20	5.54576	0.327692	1.46548
		102	4.542	5.457	5.103	5.1	7.79	7.093	5.401	4.707	5.591	5.029	5.742	6.554	8.125	7.88396	5.11921	6.122	5.113	2.864	4.404	2.738				20	5.52391	0.324766	1.4524
		103	4.538	5.428	5.145	5.129	7.854	7.085	5.393	4.69	5.622	5.077	5.681	6.635	8.14	7.91096	5.10121	5.998	5.183	2.921	4.599	2.65				20	5.53901	0.325557	1.45593
		104	4.648	5.376	5.132	5.091	7.816	7.109	5.33	4.696	5.621	5.009	5.644	6.733	8.193	7.89296	5.07921	6.059	5.089	2.936	4.455	2.699				20	5.53041	0.326863	1.46178
		105	4.595	5.433	5.128	5.089	7.879	7.149	5.367	4.633	5.656	4.989	5.585	6.865	8.144	7.82096	5.05221	5.787	5.088	2.888	4.459	2.744				20	5.51756	0.327514	1.46469
		106	4.631	5.413	5.056	5.041	7.79	7.06	5.308	4.624	5.632	5.009	5.617	7.034	8.227	7.84996	5.09621	6.079	5.094	2.871	4.266	2.611				20	5.51546	0.335119	1.4987
		107	4.693	5.35	5.037	5.164	7.792	7.069	5.341	4.629	5.574	5.049	5.565	6.9	8.174	7.90696	5.04721	6.067	5.114	2.888	3.843	2.645				20	5.49241	0.33643	1.50456
		108	4.657	5.424	5.032	5.105	7.701	7.087	5.37	4.658	5.467	5.032	5.613	6.859	8.218	7.85696	4.96221	6.024	5.078	2.969	3.552	2.611				20	5.46381	0.338205	1.5125
		109	4.733	5.336	5.064	5.127	7.772	7.065	5.339	4.608	5.415	4.965	5.593	6.831	8.147	7.84296	5.02121	6.114	5.03	2.924	3.723	2.672				20	5.46611	0.334594	1.49635
		110	4.837	5.408	4.983	5.132	7.679	7.037	5.268	4.539	5.565	4.961	5.527	6.812	8.199	7.86396	4.90221	6.104	5.033	2.867	3.747	2.678				20	5.45711	0.335218	1.49914
		111	4.873	5.38	5.056	5.102	7.705	6.991	5.3	4.586	5.507	4.926	5.55	6.956	8.155	7.81596	4.96921	6.02	4.998	2.9	3.667	2.664				20	5.45606	0.334493	1.4959
		112	4.892	5.414	5.039	5.105	7.753	7.049	5.349	4.485	5.526	4.986	5.527	6.874	8.14	7.79796	4.86221	6.065	4.986	2.867	3.882	2.617				20	5.46081	0.334426	1.4956
		113	4.909	5.353	5.039	5.029	7.64	7.01	5.268	4.477	5.495	4.923	5.524	7.032	8.095	7.76896	4.89921	6.1	5.02	2.862	3.827	2.676				20	5.44736	0.332284	1.48602
		114	4.869	5.343	5.032	5.075	7.681	7.059	5.289	4.457	5.459	4.91	5.471	7.015	8.115	7.80796	4.82421	6.106	4.989	2.76	3.945	2.695				20	5.44511	0.335494	1.50037
		115	4.854	5.338	5	5.027	7.629	7.025	5.304	4.433	5.389	4.957	5.471	7.032	8.133	7.78896	4.87121	6.063	5.02	2.821	3.787	2.646				20	5.42946	0.335918	1.50227
		116	4.805	5.368	4.948	5.045	7.592	7.018	5.343	4.491	5.409	4.846	5.461	7.134	8.097	7.89996	4.89421	6.067	4.967	2.81	3.734	2.594				20	5.42616	0.340319	1.52195
		117	4.759	5.334	5.005	5.002	7.526	6.968	5.224	4.482	5.273	4.878	5.461	7.169	8.056	7.85896	4.96421	6.102	5.005	2.81	3.763	2.66				20	5.41501	0.33574	1.50147
		118	4.778	5.301	4.951	4.961	7.46	6.966	5.346	4.491	5.259	4.819	5.456	6.949	8.089	7.81896	4.78921	6.124	5.022	2.762	3.694	2.662				20	5.38491	0.334664	1.49666
		119	4.737	5.307	4.956	5.12	7.341	6.982	5.338	4.446	5.261	4.781	5.433	6.927	8.044	7.85496	4.88621	6.122	5.077	2.795	3.49	2.629				20	5.37636	0.335025	1.49828
		120	4.729	5.321	4.986	5.052	7.269	6.96	5.354	4.485	5.225	4.753	5.402	7.07	8.012	7.81596	4.87421	6.159	5.113	2.788	3.583	2.658				20	5.38046	0.332386	1.48647
	HK-S. aureus	Time (s)																								n=	Average	SE	STDEV
		1	12.099	12.114	9.655	12.68	10.738	11.571	12.008	23.501	19.64	9.625	12.993	11.611	11.738	16.766	17.328	17.779	15.824	11.008	15.039	15.136				20	13.9427	0.8094	3.61975
		2	11.801	11.898	9.56	12.376	10.554	11.141	11.827	23.324	19.63	9.293	13.076	10.685	11.475	16.509	17.128	17.637	15.687	10.702	14.871	15.426				20	13.73	0.82677	3.69743
		3	11.486	11.639	9.534	12.054	10.081	11.21	11.565	23.127	19.342	9.162	13.13	11.875	11.167	16.356	17.177	17.344	15.615	10.508	14.987	15.379				20	13.6369	0.819355	3.66426
		4	11.259	11.271	9.332	11.606	9.762	10.673	11.448	22.712	18.681	9.038	12.856	12.374	11.084	16.728	17.014	17.077	15.376	10.372	14.276	15.176				20	13.4058	0.80844	3.61545
		5	11.268	10.99	9.136	11.565	9.768	10.747	11.349	22.421	18.334	8.905	12.537	11.342	10.927	15.601	16.865	17.179	15.242	10.317	13.409	15.174				20	13.1538	0.793604	3.5491
		6	11.055	10.938	9.049	11.352	9.591	10.942	11.285	22.22	17.964	8.94	11.669	10.671	10.811	15.888	16.837	16.826	14.976	10.06	14.335	15.299				20	13.0354	0.795666	3.55833
		7	11.04	10.77	9.149	11.161	9.404	10.892	11.213	22.031	18.293	9.118	11.861	11.325	10.672	16.261	16.679	16.639	14.689	9.975	14.211	15.083				20	13.0233	0.789689	3.5316
		8	10.933	10.682	9.166	11.02	9.466	10.809	11.074	21.662	18.673	8.84	12.35	11.227	10.552	16.223	16.547	16.572	14.652	9.874	13.634	15.214				20	12.9585	0.789471	3.53062
		9	10.817	10.485	8.889	10.827	9.089	10.82	10.986	21.695	18.663	8.424	12.59	11.272	10.439	15.435	16.443	16.357	14.352	9.801	13.484	15.036				20	12.7952	0.794385	3.5526
		10	10.755	10.428	8.735	10.756	9.676	10.666	10.968	21.489	18.696	7.876	11.859	9.796	10.478	15.259	16.62	16.271	13.93	9.732	13.735	15.023				20	12.6374	0.805658	3.60301
		11	10.681	10.209	8.973	10.613	9.864	10.74	10.782	21.407	18.319	8.004	12.32	10.384	10.383	15.529	16.505	15.662	13.881	9.697	13.385	14.742				20	12.604	0.778878	3.48325
		12	10.59	10.373	9.011	10.424	9.416	10.657	10.832	21.376	18.082	8.401	12.416	10.566	10.356	15.534	16.533	15.656	14.06	9.65	13.496	14.176				20	12.5803	0.769641	3.44194
		13	10.5	10.145	8.636	10.356	9.047	10.417	10.65	21.51	18.067	8.131	11.719	10.207	10.234	15.324	16.306	16.103	14.162	9.582	13.55	14.303				20	12.4475	0.798086	3.56915
		14	10.447	10.28	8.525	10.206	8.819	10.002	10.677	21.73	17.465	8.131	11.252	9.806	10.161	14.962	16.311	16.002	14.436	9.486	13.45	14.574				20	12.3361	0.80604	3.60472
		15	10.403	10.019	8.483	10.196	8.77	9.717	10.497	21.367	17.46	7.993	11.633	9.847	10.114	14.459	16.269	15.551	13.965	9.366	13.231	14.494				20	12.1917	0.7891	3.52896
		16	10.37	10.012	8.392	9.99	9.114	9.498	10.363	20.636	17.836	8.149	10.945	10.546	10.105	14.397	14.96	15.093	13.706	9.311	13.088	7.186				20	11.6848	0.774274	3.46266
		17	10.352	10.021	8.42	10.049	9.104	9.094	10.551	21.971	18.282	8.102	11.181	10.73	9.978	14.237	16.035	14.864	14.339	9.232	13.24	12.023				20	12.0902	0.805627	3.60287
		18	10.234	10.064	8.462	9.876	8.799	9.118	10.644	22.277	18.322	7.982	11.208	9.777	9.884	14.457	16.248	14.929	14.253	9.265	13.527	12.119				20	12.0722	0.832752	3.72418
		19	10.136	9.732	8.29	9.922	8.549	9.366	10.373	22.198	17.83	7.989	11.706	11.462	9.892	14.433	16.526	15.247	14.84	9.142	13.009	12.608				20	12.1625	0.828968	3.70726
		20	10.099	9.698	8.411	10.026	9.059	9.583	10.262	23.125	17.445	8.078	11.471	11.317	9.891	14.327	16.368	15.198	14.34	9.186	13.009	12.922				20	12.1908	0.837365	3.74481
		21	10.076	9.684	8.353	9.844	9.579	9.47	10.287	22.395	16.882	7.98	10.902	11.157	9.831	14.897	16.259	15.181	14.413	9.12	12.457	12.701				20	12.0734	0.80825	3.61461
		22	10.13	9.767	8.303	9.634	10.174	9.325	10.122	21.671	16.946	7.827	11.24	10.495	9.852	14.554	16.278	15.159	13.903	9.096	12.78	12.492				20	11.9874	0.781922	3.49686
		23	10.018	9.587	8.191	9.496	10.393	9.461	10.13	21.397	16.748	7.565	11.544	10.587	9.717	14.281	16.078	14.905	13.771	8.956	12.208	11.989				20	11.8511	0.766507	3.42792
		24	9.917	9.61	8.125	9.555	10.153	9.452	9.926	20.835	17.002	7.044	11.501	10.847	9.773	14.696	15.896	14.101	13.147	8.954	11.651	11.436				20	11.6811	0.752692	3.36614
		25	9.887	9.563	8.014	9.451	9.772	9.385	9.866	20.891	17.501	6.348	10.686	8.793	9.67	14.858	16.177	13.548	13.096	8.885	12.64	11.86				20	11.5446	0.799734	3.57652
		26	9.977	9.558	8.034	9.347	9.537	9.491	9.73	20.194	17.162	7.37	10.452	9.632	9.544	15.101	15.918	13.807	12.543	8.59	12.842	11.966				20	11.5398	0.754333	3.37348
		27	9.956	9.644	7.995	9.202	10.423	9.539	9.549	20.355	16.592	7.537	10.559	8.519	9.447	14.975	15.825	14.034	12.985	8.656	12.889	11.786				20	11.5234	0.753473	3.36963
		28	9.889	9.359	7.939	9.109	8.968	9.353	9.858	20.938	16.592	7.845	10.885	8.528	9.467	14.932	15.753	14.127	13.467	8.607	12.751	11.744				20	11.5056	0.780741	3.49158
		29	9.845	9.416	7.92	9.112	8.804	9.115	9.668	20.581	17.388	7.945	11.171	7.922	9.447	14.969	15.696	14.058	13.486	8.544	12.855	11.674				20	11.4808	0.793949	3.55065
		30	9.85	9.356	7.995	8.939	8.659	9.078	9.674	20.078	17.676	7.552	11.188	7.387	9.452	14.872	15.523	14.095	13.611	8.582	12.753	11.496				20	11.3908	0.795623	3.55814
		31	9.838	9.437	7.969	8.765	8.18	9.035	9.585	20.18	17.468	6.778	11.063	8.329	9.344	14.808	15.368	13.77	13.809	8.593	12.643	11.328				20	11.3145	0.796986	3.56423
		32	9.852	9.316	7.795	8.522	8.186	9.184	9.432	20.584	17.291	6.938	10.873	7.928	9.336	14.469	15.285	13.275	13.916	8.451	12.6	11.131				20	11.2182	0.805555	3.60255
		33	9.843	9.202	7.734	8.379	8.384	9.263	9.406	20.631	16.92	7.33	10.506	8.573	9.211	14.799	15.354	13.004	13.932	8.407	12.539	11.227				20	11.2322	0.793366	3.54804
		34	9.835	9.295	7.713	8.323	8.3	9.166	9.272	20.182	16.969	7.663	10.559	8.084	9.217	15.014	15.323	13.107	13.958	8.467	12.679	11.14				20	11.2133	0.786664	3.51807
		35	9.799	9.252	7.752	8.379	8.139	9.177	9.147	20.088	16.535	7.506	9.821	8.72	9.236	14.935	15.243	12.856	13.623	8.432	12.45	10.9				20	11.0995	0.768314	3.43601
		36	9.648	9.228	7.697	8.257	8.089	9.127	9.154	21.05	16.555	7.634	10.494	8.327	9.136	14.996	15.224	13.034	14.362	8.404	12.625	10.674				20	11.1858	0.812572	3.63393
		37	9.692	9.188	7.647	8.068	8.213	8.804	9.165	21.419	16.398	7.681	10.91	9.636	9.239	15.156	15.198	13.292	14.193	8.366	12.787	10.75				20	11.2901	0.816483	3.65142
		38	9.627	9.271	7.683	7.814	8	8.565	9.17	21.125	15.964	7.492	10.913	9.955	9.184	15.286	14.998	13.245	14.141	8.432	12.677	10.405				20	11.1973	0.805259	3.60123
		39	9.537	9.197	7.77	7.828	7.832	8.505	8.989	21.234	15.884	7.475	10.741	9.444	9.248	15.254	14.821	13.293	14.078	8.459	12.765	10.578				20	11.1466	0.810314	3.62383
		40	9.452	9.188	7.618	7.766	7.747	8.256	9.14	20.551	16.3	7.525	10.724	9.771	9.238	15.335	14.793	12.966	13.629	8.462	12.857	10.53				20	11.0924	0.793264	3.54759
		41	9.53	9.185	7.687	7.549	7.815	8.21	9.039	19.905	16.473	7.57	10.429	10.55	9.194	15.146	14.901	12.748	13.642	8.522	12.523	10.538				20	11.0578	0.771143	3.44866
		42	9.44	9.007	7.641	7.387	8.185	8.237	8.861	19.234	15.876	7.565	10.05	9.025	9.269	14.786	14.651	12.436	13.175	8.492	12.228	10.242				20	10.7894	0.732678	3.27663
		43	9.452	9.097	7.785	7.355	8.337	8.111	8.906	19.922	16.409	7.284	10.077	9.93	9.167	15.108	14.571	12.144	13.597	8.385	12.525	10.167				20	10.9165	0.769289	3.44037
		44	9.313	9.097	7.787	7.432	8.082	8.258	8.727	20.081	16.18	7.397	10.327	10.166	9.189	15.378	14.67	12.183	13.257	8.448	12.826	10.136				20	10.9467	0.773056	3.45721
		45	9.379	9.112	7.701	7.295	7.876	8.435	8.929	19.891	15.714	7.333	9.912	8.11	8.956	14.906	14.554	12.114	13.226	8.257	12.254	9.941				20	10.6948	0.764855	3.42053
		46	9.342	9.071	7.693	7.286	7.727	8.459	8.727	19.52	15.759	7.339	10.043	8.235	9.094	14.282	14.521	12.088	12.986	8.328	11.658	9.818				20	10.5988	0.740587	3.31201
		47	9.382	9.005	7.669	7.272	7.814	8.532	8.696	19.447	16.787	7.279	10.189	7.93	9.161	13.933	14.483	11.895	13.137	8.254	11.643	9.977				20	10.6242	0.756675	3.38395
		48	9.454	8.872	7.586	7.353	7.941	8.509	8.725	19.721	15.812	7.002	10.248	8.916	9.086	14.209	14.557	11.809	13.28	8.35	12.278	9.879				20	10.6793	0.748751	3.34852
		49	9.299	8.943	7.437	7.312	7.842	8.463	8.568	19.69	15.686	7.011	10.068	9.184	9.048	14.225	14.391	11.533	12.965	8.27	12.208	10.038				20	10.609	0.743275	3.32403
		50	9.287	8.941	7.351	7.27	7.513	8.518	8.727	19.388	15.845	6.878	9.648	7.407	9.073	14.119	14.337	11.189	12.826	8.194	11.959	9.648				20	10.4059	0.752117	3.36357
		51	9.306	9.012	7.27	7.254	7.611	8.323	8.759	19.435	15.61	6.8	9.693	7.595	9.02	14.005	13.828	11.538	12.501	8.169	12.029	8.318				20	10.3038	0.746655	3.33914
		52	9.215	9.017	7.158	7.113	8.005	8.233	8.639	19.217	15.373	6.774	9.985	8.327	9.022	13.935	13.899	11.591	11.871	8.21	12.151	8.453				20	10.3094	0.725407	3.24412
		53	9.245	8.784	7.135	7.047	8.149	8.304	8.435	18.943	15.067	7.186	10.147	7.62	8.959	14.101	13.88	11.168	11.299	8.262	12.319	8.833				20	10.2442	0.710006	3.17524
		54	9.259	8.601	7.194	7.036	7.987	8.32	8.449	18.444	15.007	7.122	9.977	7.448	8.936	14.432	13.562	11.065	10.857	8.26	12.211	8.64				20	10.1403	0.696449	3.11461
		55	9.292	8.85	7.132	7.134	7.492	8.219	8.571	16.931	15.57	6.667	9.762	7.168	8.947	14.682	13.524	10.49	9.89	8.137	12.172	8.511				20	9.95705	0.676846	3.02695
		56	9.299	9.145	7.105	7.07	7.879	8.3	8.599	17.3	16.458	6.075	9.568	7.284	8.891	14.64	13.696	10.333	10.487	8.169	12.263	8.591				20	10.0576	0.712049	3.18438
		57	9.158	9.071	7.069	6.884	7.906	8.309	8.443	18.005	15.165	5.322	9.213	7.305	8.923	14.505	14.408	10.664	11.142	8.145	12.095	8.949				20	10.034	0.728383	3.25743
		58	9.22	9.043	7.047	6.42	7.562	8.309	8.478	18.253	15.046	5.153	9.051	8.229	8.938	14.362	14.575	10.981	11.248	8.112	12.034	8.574				20	10.0317	0.74092	3.31349
		59	9.195	8.791	7.053	6.294	7.294	8.258	8.377	18.525	14.851	5.188	9.048	9.006	8.983	14.027	14.457	10.628	12.118	8.096	11.837	8.504				20	10.0265	0.743388	3.32453
		60	9.174	8.846	7.19	6.31	7.176	8.272	8.352	20.036	14.54	5.545	9.258	9.225	8.917	13.674	14.415	10.535	13.165	8.041	11.477	8.383				20	10.1265	0.781891	3.49672
		61	9.174	8.876	7.384	6.254	7.198	8.083	8.366	19.094	14.674	6.009	9.436	9.46	8.866	13.674	14.101	10.673	12.515	8.101	11.102	8.195				20	10.0617	0.733566	3.28061
		62	9.018	8.722	7.185	6.116	7.361	7.975	8.412	18.598	14.717	6.539	9.813	10.321	8.805	13.694	14.134	10.563	12.129	8.022	11.263	8.061				20	10.0724	0.713888	3.19261
		63	9.067	8.546	7.24	6.334	7.443	7.995	8.485	18.711	14.732	6.774	9.833	9.65	8.786	13.579	13.854	10.445	11.964	8.107	11.136	7.739				20	10.021	0.705048	3.15307
		64	9.09	8.651	7.116	6.275	7.581	7.988	8.62	19.222	14.383	6.978	9.643	8.143	8.909	13.588	13.764	10.346	12.173	8.036	11.047	7.29				20	9.94215	0.723503	3.2356
		65	9.009	8.558	6.984	6.315	7.592	7.776	8.449	19.754	14.314	6.993	9.104	8.323	8.753	13.534	13.618	10.492	12.56	7.948	10.6	7.536				20	9.9106	0.742874	3.32223
		66	9.014	8.591	7.013	6.199	7.562	7.654	8.537	19.503	14.345	7.024	9.121	7.544	8.828	13.331	13.538	10.441	12.643	7.847	10.559	7.32				20	9.8307	0.740707	3.31254
		67	8.961	8.779	7.011	6.145	7.488	7.59	8.434	19.551	14.378	6.896	9.652	6.581	8.792	13.399	13.377	9.946	12.532	7.913	10.839	7.574				20	9.7919	0.749876	3.35355
		68	9.004	8.701	7.024	6.065	7.502	7.618	8.495	19.203	14.419	6.834	9.75	6.278	8.73	13.302	13.403	9.8	11.763	7.948	10.704	7.432				20	9.69875	0.736442	3.29347
		69	8.898	8.613	7.027	5.991	7.456	7.853	8.387	18.596	14.352	6.905	9.706	6.033	8.758	13.162	13.224	9.8	10.94	7.929	10.557	8.034				20	9.61105	0.703868	3.14779
		70	8.866	8.591	6.972	5.895	7.43	7.871	8.204	16.127	14.236	6.86	9.672	5.961	8.691	13.178	13.283	9.492	9.582	7.689	10.977	8.127				20	9.3852	0.629717	2.81618
		71	8.85	8.591	7	5.744	7.428	7.954	8.329	15.662	14.375	6.264	9.644	5.847	8.688	13.129	13.196	9.258	10.387	7.792	10.978	7.835				20	9.34755	0.630325	2.8189
		72	8.815	8.523	7.143	5.602	7.468	7.965	8.225	14.142	14.846	5.823	9.645	6.143	8.695	13.02	13.083	9.25	9.744	7.77	10.498	7.744				20	9.2072	0.599516	2.68112
		73	8.937	8.185	7.016	5.551	7.418	7.984	8.187	14.83	15.19	5.501	9.545	6.331	8.727	13.041	13.057	9.071	10.098	7.801	10.595	8				20	9.25325	0.629197	2.81385
		74	8.907	8.302	7.077	5.496	7.379	7.975	8.349	17.057	14.362	5.299	9.575	6.73	8.745	13.045	12.955	9.045	11.035	7.956	10.805	8.04				20	9.4067	0.671986	3.00521
		75	8.933	8.568	7.091	5.419	7.164	7.919	8.19	16.681	14.584	5.288	9.552	6.91	8.728	13.063	13.128	9.279	10.862	7.844	10.984	7.909				20	9.4048	0.670502	2.99858
		76	8.96	8.43	7.176	5.34	7.139	7.809	8.316	15.553	14.81	6.428	9.348	5.924	8.75	13.041	13.052	9.49	10.143	7.749	10.9	7.799				20	9.30785	0.637376	2.85043
		77	8.794	8.382	7.129	5.302	6.94	7.717	8.417	16.38	14.738	6.579	9.138	5.881	8.688	13.016	13.104	9.258	10.988	7.773	10.799	7.523				20	9.3273	0.666285	2.97972
		78	8.461	8.323	7.132	5.347	6.985	7.597	8.424	16.913	14.427	6.636	9.26	5.863	8.625	13.034	13.012	9.355	11.105	7.809	10.622	7.341				20	9.31355	0.675531	3.02107
		79	8.5	8.23	7.074	5.34	6.933	7.491	8.414	17.295	14.89	6.729	9.241	5.64	8.617	13.054	12.95	9.404	11.019	7.82	10.625	6.989				20	9.31275	0.702233	3.14048
		80	8.516	8.268	7.149	5.251	7.02	7.378	8.29	17.555	15.447	6.738	9.287	6.022	8.413	12.876	12.92	8.921	11.329	7.549	10.355	6.877				20	9.30805	0.719725	3.21871
		81	8.581	8.207	7.091	5.317	7.171	7.316	8.353	17.147	14.311	6.776	9.43	5.765	8.262	12.953	12.661	8.811	11.224	7.336	10.281	6.758				20	9.18755	0.684563	3.06146
		82	8.54	8.178	7.114	5.337	7.386	7.274	8.265	16.497	14.597	6.548	9.44	5.875	8.327	12.975	12.616	8.626	10.526	7.32	10.373	6.748				20	9.1281	0.666368	2.98009
		83	8.57	8.292	7.045	5.358	7.43	7.532	8.156	16.328	14.884	6.583	9.31	6.029	8.469	12.892	12.576	8.763	9.619	7.563	9.86	6.89				20	9.10745	0.652673	2.91884
		84	8.681	8.112	7.008	5.433	7.362	7.537	8.094	16.27	15.396	6.166	9.35	5.73	8.562	12.991	12.554	8.927	9.468	7.787	9.74	6.623				20	9.08955	0.673402	3.01155
		85	8.507	8.19	7.069	5.578	6.846	7.438	8.13	16.277	15.527	6.395	9.367	6.041	8.497	12.966	12.649	8.869	9.991	7.735	9.808	6.273				20	9.10765	0.678934	3.03629
		86	8.548	8.124	7.044	5.715	6.824	7.585	8.177	17.085	14.642	6.401	9.331	6.683	8.494	12.887	12.566	8.667	10.37	7.661	9.642	5.932				20	9.1189	0.676367	3.02481
		87	8.586	8.2	7.02	5.741	6.95	7.631	8.071	16.562	14.363	6.457	9.226	6.804	8.538	12.728	12.688	8.596	9.012	7.634	9.615	5.93				20	9.0176	0.647094	2.89389
		88	8.653	8.247	7.016	5.82	7.003	7.624	7.997	15.085	14.363	6.623	9.169	6.35	8.498	12.674	12.595	8.473	7.841	7.721	9.658	5.65				20	8.853	0.60972	2.72675
		89	8.745	8.169	6.972	5.929	7.055	7.592	7.921	13.837	14.689	6.554	9.245	5.988	8.514	12.635	12.418	8.667	7.248	7.626	9.688	5.841				20	8.76665	0.588641	2.63248
		90	8.609	8.159	6.939	6.076	6.76	7.479	7.772	14.113	14.871	6.57	9.271	5.644	8.456	12.604	12.248	8.811	7.625	7.582	9.432	5.597				20	8.7309	0.603584	2.69931
		91	8.611	8.233	7.008	6.029	6.752	7.452	7.66	13.241	14.933	6.539	9.276	6.141	8.503	12.495	12.286	8.68	7.332	7.669	9.636	5.623				20	8.70495	0.580962	2.59814
		92	8.662	8.2	7.033	6.115	6.785	7.267	7.556	13.05	15.193	6.468	9.257	6.648	8.578	12.369	12.424	8.426	7.321	7.445	9.975	5.104				20	8.6938	0.591116	2.64355
		93	8.646	8.157	6.978	6.125	6.502	7.286	7.656	14.456	15.354	6.055	9.217	6.665	8.417	12.335	12.339	8.404	8.038	7.489	10.47	4.915				20	8.7752	0.633495	2.83308
		94	8.657	8.157	6.892	6.033	6.421	7.175	7.759	14.511	14.105	6.162	9.172	5.791	8.477	12.538	12.135	7.907	8.035	7.5	10.407	4.642				20	8.6238	0.618885	2.76774
		95	8.701	8.121	6.861	6.007	6.297	7.214	7.77	13.01	13.843	6.508	8.551	5.896	8.392	12.567	12.271	7.664	7.207	7.454	10.292	4.568				20	8.4597	0.581833	2.60204
		96	8.579	8.124	6.787	5.951	5.755	7.339	7.889	14.144	14.45	6.486	7.833	5.908	8.416	12.558	11.944	7.929	7.746	7.489	10.125	5.025				20	8.52385	0.611877	2.7364
		97	8.553	8.055	6.904	5.847	6.555	7.311	7.761	13.633	14.432	6.395	8.027	6.078	8.453	12.619	11.644	8.064	7.394	7.454	9.934	5.422				20	8.52675	0.58143	2.60023
		98	8.47	7.995	6.886	5.952	6.742	7.507	7.656	13.537	14.185	6.304	8.14	5.71	8.416	12.543	11.677	8.064	7.294	7.489	9.661	5.64				20	8.4934	0.569414	2.5465
		99	8.551	7.981	6.795	5.914	6.919	7.389	7.704	12.893	14.517	6.399	8.527	5.262	8.352	12.475	11.661	7.789	6.613	7.669	9.203	5.417				20	8.4015	0.573568	2.56507
		100	8.562	7.95	6.84	5.872	6.943	7.18	7.627	14.416	15.137	6.322	8.972	5.168	8.353	12.397	11.668	6.94	8.028	7.484	9.263	5.547				20	8.53345	0.624558	2.79311
		101	8.577	7.986	6.817	5.875	6.841	7.306	7.571	15.026	15.414	6.341	9.072	5.419	8.381	12.444	11.606	7.037	8.182	7.473	9.272	5.657				20	8.61485	0.642435	2.87306
		102	8.496	7.919	6.705	5.844	6.364	7.452	7.465	14.718	15.547	6.211	8.939	5.853	8.366	12.372	11.486	7.914	8.604	7.497	8.964	5.521				20	8.61185	0.632944	2.83061
		103	8.445	7.886	6.708	5.887	6.5	7.399	7.662	15.293	15.412	5.701	8.916	6.004	8.295	11.685	11.51	7.71	8.789	7.492	7.341	5.432				20	8.50335	0.641169	2.8674
		104	8.512	7.784	6.654	5.772	6.859	7.332	7.691	15.652	15.237	5.887	8.924	5.775	8.231	11.601	11.53	7.897	9.038	7.388	6.912	5.307				20	8.49915	0.649942	2.90663
		105	8.525	7.589	6.608	5.365	6.874	7.438	7.795	15.449	15.219	5.765	8.911	6.006	8.03	11.678	11.606	7.779	8.992	7.093	7.242	5.328				20	8.4646	0.649166	2.90316
		106	8.512	7.634	6.575	5.565	6.842	7.327	7.65	15.26	15.172	5.685	8.734	5.755	8.214	11.919	11.469	7.615	9.107	7.333	7.425	4.97				20	8.43815	0.649462	2.90448
		107	8.481	8.154	6.342	5.814	6.852	7.111	7.744	14.847	15	5.047	8.885	5.951	8.289	11.91	11.33	6.834	8.113	7.399	7.677	5.013				20	8.33965	0.637538	2.85116
		108	8.35	8.287	6.423	5.795	6.676	7.3	7.637	14.435	14.774	4.998	8.964	5.718	8.122	11.978	11.087	7.26	8.038	7.402	7.715	4.852				20	8.29055	0.621865	2.78106
		109	8.211	8.259	6.445	5.782	6.567	7.286	7.562	14.515	14.746	5.086	8.917	5.364	8.08	11.624	11.135	8.127	8.027	7.448	7.6	4.703				20	8.2742	0.622505	2.78393
		110	8.106	7.995	6.461	5.86	6.611	7.224	7.534	14.307	14.7	5.337	8.88	5.84	8.097	11.588	11.184	7.966	7.854	7.383	7.47	4.644				20	8.25205	0.608287	2.72034
		111	8.195	8.138	6.444	5.847	6.331	7.196	7.392	14.232	14.288	5.182	8.865	6.679	8.067	11.489	11.082	8.041	8.077	7.372	7.425	4.356				20	8.2349	0.594516	2.65875
		112	8.15	8.107	6.484	5.82	6.265	7.041	7.316	14.123	14.53	5.215	8.809	7.249	7.991	11.559	11.071	8.125	8.183	7.391	7.389	4.25				20	8.2534	0.598811	2.67796
		113	8.375	8.147	6.531	5.725	6.48	7.037	7.387	14.002	14.421	5.248	8.82	7.673	8.141	11.671	11.222	7.951	7.78	7.404	7.511	4.133				20	8.28295	0.595135	2.66152
		114	8.363	7.91	6.516	5.719	6.518	7.092	7.503	13.795	13.676	5.368	8.741	7.501	8.155	11.698	10.979	7.574	7.707	7.328	7.414	4.235				20	8.1896	0.565289	2.52805
		115	8.313	7.933	6.489	5.605	6.352	6.984	7.583	13.939	13.322	5.155	8.788	7.229	8.097	11.719	10.894	7.548	7.793	7.369	7.249	4.464				20	8.14125	0.563069	2.51812
		116	8.34	7.729	6.542	5.558	6.153	7.014	7.446	13.65	13.45	5.455	8.74	7.131	8.111	11.585	10.908	7.411	7.891	7.309	7.371	4.282				20	8.1038	0.558509	2.49773
		117	7.996	7.748	6.467	5.516	6.091	7.145	7.526	13.811	13.473	6.098	8.776	6.636	8.125	11.565	10.872	7.497	7.262	7.292	7.328	4.318				20	8.0771	0.559952	2.50418
		118	8.077	7.691	6.42	5.446	6.064	6.984	7.269	13.676	13.214	6.268	8.732	6.065	7.984	11.586	10.873	7.615	6.602	7.279	7.319	3.934				20	7.9549	0.566173	2.532
		119	8.22	7.603	6.491	5.488	6.032	6.949	7.515	13.142	13.155	6.106	8.729	6.172	8.106	11.52	10.842	6.862	4.586	7.309	7.326	3.646				20	7.78995	0.577919	2.58453
		120	8.386	7.596	6.423	5.456	6.018	6.408	7.534	13.449	13.206	6.082	8.623	6.115	8.244	11.446	10.767	5.574	6.228	7.191	7.1	3.869				20	7.78575	0.577182	2.58124
	P. aeruginosa	Time (s)																								n=	Average	SE	STDEV
		1	7.777	8.67	5.181	7.251	7.011	6.887	8.223	7.683	8.478	8.856	11.709	9.92	9.25	7.904	5.256	5.559	5.761	5.284	11.065	4.042				20	7.58835	0.455661	2.03778
		2	8.031	8.541	5.04	7.239	6.874	6.753	8.199	7.615	8.452	8.632	11.671	9.874	9.11	7.809	5.177	5.549	5.737	5.198	10.913	3.952				20	7.5183	0.455047	2.03503
		3	7.717	8.43	5.223	7.259	6.832	6.716	8.168	7.647	8.48	8.547	11.731	9.767	8.864	7.824	5.187	5.483	5.678	5.095	10.849	3.798				20	7.46475	0.453536	2.02827
		4	7.438	8.426	5.289	7.217	6.689	6.776	7.828	7.566	8.414	8.465	11.726	9.599	8.404	7.814	5.25	5.316	5.612	5.081	10.666	3.944				20	7.376	0.440337	1.96925
		5	7.427	8.363	5.344	6.939	6.497	6.711	8.035	7.464	8.256	8.629	11.706	9.499	8.88	7.746	5.189	5.282	5.547	5.065	10.82	3.868				20	7.36335	0.450061	2.01273
		6	7.126	8.229	5.116	6.785	6.359	6.824	8.076	7.421	8.217	8.911	11.696	9.632	8.954	7.788	5.228	5.409	5.549	5.016	10.322	3.837				20	7.32475	0.447492	2.00125
		7	7.228	8.163	5.356	6.986	6.234	6.689	8.074	7.398	8.225	8.85	11.603	9.619	8.947	7.759	5.238	5.347	5.518	4.935	10.803	3.781				20	7.33765	0.453878	2.0298
		8	7.606	8.055	5.296	6.936	6.247	6.626	8.012	7.311	8.08	8.968	11.495	9.344	8.902	7.671	5.098	5.362	5.541	4.888	10.786	3.626				20	7.2925	0.452824	2.02509
		9	7.673	7.948	5.475	6.722	6.264	6.768	8.057	7.219	8.039	8.839	11.48	9.412	8.847	7.632	5.055	5.284	5.464	4.893	10.827	3.733				20	7.28155	0.449959	2.01228
		10	7.119	7.826	5.591	6.732	6.105	6.663	7.902	7.168	7.802	8.609	11.548	9.315	8.807	7.623	4.994	5.235	5.354	4.837	10.942	3.663				20	7.19175	0.452786	2.02492
		11	7.396	7.777	5.321	6.883	6.086	6.508	7.686	7.098	7.819	8.268	11.5	9.211	8.724	7.626	5.01	5.208	5.43	4.705	10.767	3.688				20	7.13555	0.446116	1.99509
		12	7.566	7.72	5.234	6.956	6.004	6.458	7.686	7.106	7.786	8.519	11.477	9.2	8.549	7.662	4.998	5.305	5.381	4.726	10.858	3.537				20	7.1364	0.451754	2.02031
		13	7.624	7.661	5.342	6.983	6.047	6.363	7.748	6.991	7.803	8.997	11.467	9.153	8.664	7.677	5.028	5.112	5.329	4.63	10.774	3.553				20	7.1473	0.457257	2.04492
		14	7.613	7.566	5.365	6.949	5.927	6.382	7.732	6.86	7.667	9.101	11.402	9.02	8.539	7.663	5.03	5.165	5.237	4.656	10.688	3.492				20	7.1027	0.453446	2.02787
		15	7.482	7.284	5.348	6.98	5.778	6.226	7.711	6.787	7.702	9.065	11.369	8.98	8.522	7.618	5.181	5.161	5.277	4.635	10.678	3.596				20	7.069	0.448454	2.00555
		16	7.447	7.133	5.391	6.737	5.78	6.297	7.633	6.726	7.702	8.492	11.47	9.228	8.496	7.671	5.077	5.036	5.29	4.633	10.675	3.475				20	7.01945	0.452163	2.02214
		17	7.268	7.099	5.289	6.588	5.791	6.339	7.594	6.728	7.578	8.105	11.432	9.297	8.466	7.594	5.124	4.911	5.209	4.591	10.368	3.551				20	6.9461	0.442943	1.9809
		18	7.108	7.191	5.071	6.554	5.798	6.363	7.551	6.668	7.369	7.989	11.367	8.572	8.46	7.623	5.124	4.805	5.255	4.593	10.099	3.587				20	6.85735	0.427446	1.9116
		19	7.102	7.221	5	6.529	5.76	6.376	7.479	6.74	7.364	7.809	11.42	8.667	8.353	7.532	5.093	4.828	5.302	4.46	10.322	3.483				20	6.842	0.436239	1.95092
		20	7.084	7.151	4.947	6.495	5.72	6.345	7.502	6.774	7.252	7.868	11.312	8.707	8.399	7.606	5.156	4.805	5.218	4.398	10.548	3.43				20	6.83585	0.442711	1.97986
		21	7.128	7.076	4.888	6.431	5.725	6.234	7.469	6.738	7.059	7.737	11.329	8.865	8.384	7.486	4.972	4.858	5.21	4.505	10.267	3.362				20	6.78615	0.439342	1.9648
		22	7.02	7.09	4.963	6.303	5.636	6.039	7.48	6.73	7.28	8.192	11.312	8.749	8.304	7.513	5.035	4.881	5.144	4.419	10.274	3.427				20	6.78955	0.441002	1.97222
		23	7.013	7.053	4.979	6.251	5.596	6.058	7.455	6.568	7.294	8.047	11.256	8.805	8.208	7.513	5.12	4.856	5.138	4.365	10.416	3.34				20	6.76655	0.443353	1.98273
		24	6.954	7.054	4.876	6.356	5.516	5.958	7.412	6.611	7.273	8.029	11.249	8.685	8.286	7.436	5.067	4.735	5.09	4.365	10.339	3.211				20	6.7251	0.44681	1.99819
		25	6.993	6.723	4.942	6.315	5.456	5.871	7.355	6.47	7.27	8.086	11.249	8.827	8.211	7.463	5.236	4.699	5.004	4.351	10.178	3.084				20	6.68915	0.447454	2.00107
		26	6.987	6.614	4.941	6.266	5.492	5.882	7.387	6.526	7.184	7.821	11.153	8.612	8.225	7.451	5.278	4.778	4.977	4.351	10.312	3.084				20	6.66605	0.441796	1.97577
		27	6.967	6.656	4.806	6.236	5.428	6.003	7.229	6.494	7.05	7.958	11.118	8.545	8.193	7.427	5.27	4.667	5.04	4.281	10.228	3.202				20	6.6399	0.438547	1.96124
		28	6.889	6.606	4.83	6.231	5.397	5.992	7.221	6.37	7.145	8.044	11.045	8.193	8.158	7.356	5.402	4.706	5.103	4.237	10.2	3.315				20	6.622	0.42881	1.9177
		29	6.934	6.626	4.799	6.095	5.336	6.003	6.953	6.328	7.053	8.152	11.023	8.186	8.143	7.281	5.465	4.587	4.998	4.179	10.166	3.194				20	6.57505	0.433387	1.93816
		30	6.894	6.708	4.888	6.097	5.318	6.039	7.172	6.33	7.052	7.591	11	8.53	8.135	7.319	5.516	4.428	4.978	4.13	10.428	3.402				20	6.59775	0.436161	1.95057
		31	6.881	6.763	4.826	5.941	5.267	5.979	7.172	6.279	7.036	7.641	11.053	8.738	8.069	7.293	5.311	4.305	4.897	4.163	10.202	3.393				20	6.56045	0.440059	1.968
		32	6.772	6.767	4.678	5.864	5.292	5.966	7.145	6.185	6.958	7.869	11.06	8.865	8.075	7.205	5.248	4.371	4.752	4.1	10.267	3.197				20	6.5318	0.451818	2.02059
		33	6.794	6.687	4.741	5.819	5.357	5.884	7.104	6.187	6.966	8.857	11.045	8.836	8.014	7.262	5.207	4.318	4.743	4.065	10.13	3.107				20	6.55615	0.460728	2.06044
		34	6.819	6.768	4.798	5.834	5.299	5.834	7.012	6.164	6.73	8.212	10.915	8.754	7.965	7.209	5.183	4.242	4.944	4.133	10.084	2.961				20	6.493	0.447819	2.00271
		35	6.73	6.683	4.819	5.815	5.16	5.818	7.055	6.098	6.805	7.647	10.987	8.98	7.996	7.18	5.11	4.235	4.822	4.116	10.144	3.067				20	6.46335	0.450448	2.01446
		36	6.757	6.585	4.645	5.842	5.126	5.784	6.945	6.055	6.859	7.532	10.985	8.938	7.963	7.188	5.085	4.269	4.932	4.17	10.101	2.989				20	6.4375	0.44925	2.00911
		37	6.619	6.445	4.665	5.827	5.167	5.763	6.889	5.93	6.777	7.522	10.872	8.991	7.947	7.183	5.268	4.297	4.881	4.191	10.091	2.986				20	6.41555	0.444437	1.98758
		38	6.799	6.442	4.673	5.769	5.274	5.724	6.855	5.985	6.731	7.083	10.887	8.874	7.987	7.141	5.264	4.159	4.935	4.14	10.005	3.02				20	6.38735	0.439877	1.96719
		39	6.735	6.361	4.766	5.724	5.167	5.682	6.758	5.86	6.794	6.78	10.96	8.563	7.92	7.215	5.173	4.051	4.899	4.105	10.005	3.107				20	6.33125	0.437491	1.95652
		40	6.803	6.441	4.675	5.719	5.129	5.695	6.658	5.947	6.728	7.313	10.992	8.408	7.885	7.108	5.193	3.871	4.871	4.012	9.875	2.888				20	6.31055	0.443956	1.98543
		41	6.741	6.44	4.541	5.675	5.073	5.666	6.648	5.936	6.755	7.556	11.015	7.984	7.854	7.093	5.154	3.856	4.804	4.095	9.156	2.989				20	6.25155	0.426782	1.90863
		42	6.719	6.412	4.526	5.715	5.143	5.537	6.646	5.866	6.728	7.454	10.92	7.885	7.783	7.099	5.085	3.987	4.853	4.088	9.685	2.986				20	6.25585	0.430209	1.92395
		43	6.688	5.894	4.48	5.641	5.155	5.532	6.596	5.866	6.744	7.395	10.96	7.548	7.733	7.048	5.012	3.928	4.788	3.995	9.841	3.028				20	6.1936	0.433541	1.93885
		44	6.642	6.356	4.689	5.656	5.136	5.571	6.578	5.932	6.659	7.202	10.905	7.073	7.661	7.053	5.051	3.862	4.752	4.026	9.901	2.896				20	6.18005	0.428377	1.91576
		45	6.6	6.349	4.633	5.62	5.12	5.584	6.574	5.902	6.675	7.188	10.975	7.233	7.624	7.093	4.994	3.811	4.79	3.926	9.901	2.986				20	6.1789	0.432199	1.93285
		46	6.586	6.298	4.562	5.553	5.154	5.613	6.557	5.928	6.697	7.195	10.869	7.468	7.547	7.05	4.974	3.786	4.862	3.919	9.882	2.86				20	6.168	0.432549	1.93442
		47	6.418	6.242	4.47	5.593	5.042	5.711	6.467	5.9	6.588	7.277	10.781	7.455	7.433	7.048	4.994	3.682	4.813	3.928	9.76	2.792				20	6.1197	0.430123	1.92357
		48	6.332	6.258	4.463	5.71	5.052	5.611	6.465	5.915	6.5	7.188	10.874	7.317	7.508	7.078	5.087	3.75	4.815	3.798	9.76	2.829				20	6.1155	0.43091	1.92709
		49	6.551	6.247	4.441	5.79	5.075	5.642	6.436	5.809	6.525	6.764	10.95	7.118	7.368	6.968	5.193	3.811	4.844	3.795	9.764	2.753				20	6.0922	0.428129	1.91465
		50	6.635	6.152	4.537	5.742	5.089	5.521	6.438	5.796	6.453	6.913	10.774	7.106	7.278	6.979	5.215	3.873	4.721	3.763	9.745	2.654				20	6.0692	0.4245	1.89842
		51	6.546	5.978	4.423	5.719	5.038	5.505	6.455	5.755	6.4	6.874	10.766	6.916	7.332	6.92	5.329	3.778	4.799	3.691	9.589	2.671				20	6.0242	0.421505	1.88503
		52	6.624	5.953	4.36	5.642	5.065	5.534	6.41	5.681	6.408	6.902	10.701	6.499	7.326	6.959	5.374	3.913	4.674	3.76	9.584	2.654				20	6.00115	0.4172	1.86577
		53	6.624	5.974	4.413	5.61	4.996	5.503	6.398	5.7	6.363	7.036	10.701	6.625	7.25	6.976	5.524	3.833	4.667	3.705	9.522	2.615				20	6.00175	0.418655	1.87228
		54	6.602	5.966	4.416	5.515	4.905	5.458	6.357	5.711	6.386	6.842	10.736	7.084	7.274	6.934	5.496	3.765	4.581	3.74	9.243	2.508				20	5.97595	0.419397	1.8756
		55	6.593	5.962	4.553	5.5	4.97	5.45	6.336	5.636	6.345	7.083	10.698	7.151	7.27	6.961	5.496	3.722	4.637	3.753	9.221	2.593				20	5.9965	0.41632	1.86184
		56	6.374	5.837	4.427	5.463	4.977	5.439	6.332	5.628	6.378	7.532	10.681	7.399	7.166	6.974	5.419	3.695	4.601	3.719	9.31	2.522				20	5.99365	0.426333	1.90662
		57	5.96	5.826	4.478	5.471	5.023	5.508	6.244	5.628	6.345	7.319	10.606	7.439	7.17	6.949	5.323	3.604	4.763	3.565	9.233	2.528				20	5.9491	0.421622	1.88555
		58	6.131	5.825	4.554	5.42	5.082	5.476	6.164	5.589	6.273	7.012	10.676	7.501	7.166	6.977	5.348	3.614	4.685	3.623	9.087	2.497				20	5.935	0.418432	1.87129
		59	6.208	5.781	4.513	5.502	4.952	5.442	6.232	5.653	6.255	7.49	10.678	7.557	7.082	6.944	5.228	3.642	4.646	3.6	9.017	2.562				20	5.9492	0.42118	1.88357
		60	6.254	5.771	4.496	5.485	4.912	5.45	6.398	5.568	6.222	7.319	10.701	7.519	7.165	6.893	5.165	3.519	4.665	3.749	8.923	2.708				20	5.9441	0.416269	1.86161
		61	6.56	5.817	4.417	5.469	4.849	5.463	6.35	5.509	6.195	6.937	10.724	7.31	7.094	6.866	5.152	3.608	4.619	3.535	8.8	2.868				20	5.9071	0.410095	1.834
		62	6.429	5.899	4.447	5.458	4.857	5.416	6.34	5.526	6.223	7.077	10.741	7.466	7.048	6.862	5.154	3.386	4.689	3.565	8.716	2.801				20	5.905	0.414193	1.85233
		63	6.431	5.92	4.478	5.442	4.903	5.495	6.262	5.404	6.178	7.158	10.701	7.273	7.003	6.824	5.171	3.214	4.7	3.56	8.637	2.719				20	5.87365	0.413496	1.84921
		64	6.429	5.799	4.445	5.403	4.948	5.376	6.217	5.462	6.103	7.776	10.638	7.295	6.992	6.797	5.264	3.233	4.604	3.521	8.649	2.722				20	5.88365	0.418605	1.87206
		65	6.392	5.76	4.383	5.369	4.912	5.389	6.236	5.455	6.056	7.965	10.623	7.095	7.02	6.832	5.278	3.32	4.653	3.591	8.62	2.744				20	5.88465	0.416196	1.86128
		66	6.425	5.92	4.417	5.388	4.897	5.313	6.27	5.515	6.028	7.675	10.691	7.08	6.955	6.803	5.317	3.252	4.626	3.486	8.62	2.747				20	5.87125	0.416566	1.86294
		67	6.482	6.119	4.511	5.378	4.887	5.392	6.143	5.37	6.011	8.077	10.626	7.295	6.949	6.838	5.352	3.148	4.579	3.405	8.587	2.716				20	5.89325	0.424346	1.89773
		68	6.489	5.966	4.544	5.353	4.778	5.276	6.133	5.353	6.003	8.111	10.636	7.184	6.925	6.805	5.272	3.189	4.599	3.305	8.428	2.851				20	5.86	0.420413	1.88014
		69	6.407	5.947	4.569	5.402	4.821	5.255	6.096	5.298	5.995	8.126	10.555	7.18	6.872	6.835	5.687	3.148	4.558	3.36	8.375	2.733				20	5.86095	0.417848	1.86867
		70	6.19	5.921	4.468	5.397	4.782	5.282	6.006	5.317	5.922	7.962	10.55	7.195	6.844	6.914	5.478	3.129	4.554	3.342	8.361	2.702				20	5.8158	0.417372	1.86655
		71	6.279	5.809	4.361	5.381	4.788	5.229	6.008	5.247	5.855	7.582	10.56	7.122	6.842	6.818	5.451	3.172	4.585	3.302	8.466	2.711				20	5.7784	0.414429	1.85338
		72	6.257	5.848	4.361	5.363	4.753	5.242	5.98	5.298	5.878	7.268	10.56	7.075	6.806	6.883	5.406	3.191	4.563	3.34	8.361	2.666				20	5.75495	0.409358	1.8307
		73	6.219	5.838	4.381	5.325	4.718	5.221	5.863	5.189	5.845	7.456	10.513	7.067	6.786	6.812	5.472	3.093	4.507	3.216	8.183	2.654				20	5.7179	0.410658	1.83652
		74	6.312	5.777	4.391	5.408	4.756	5.253	5.941	5.257	5.866	7.582	10.628	7.1	6.764	6.765	5.543	3.076	4.507	3.251	8.132	2.584				20	5.74465	0.415238	1.857
		75	6.354	5.786	4.33	5.378	4.859	5.2	5.932	5.149	5.836	7.197	10.563	7.049	6.752	6.797	5.364	3.019	4.554	3.249	7.445	2.629				20	5.6721	0.400166	1.7896
		76	6.305	5.758	4.273	5.344	4.804	5.245	5.875	5.081	5.83	7.259	10.513	6.951	6.778	6.792	5.506	3.036	4.527	3.307	5.856	2.612				20	5.5826	0.38733	1.73219
		77	6.316	5.75	4.255	5.31	4.675	5.221	5.918	5.089	5.911	7.529	10.49	7.109	6.776	6.761	5.571	3.025	4.525	3.186	4.668	2.671				20	5.5378	0.395742	1.76981
		78	6.137	5.767	4.261	5.303	4.723	5.216	5.85	5.134	5.839	7.442	10.407	6.9	6.731	6.832	5.494	3.053	4.588	3.158	5.123	2.61				20	5.5284	0.387261	1.73188
		79	6.122	5.733	4.269	5.363	4.744	5.113	5.881	5.277	5.828	7.386	10.41	6.867	6.699	6.77	5.449	2.97	4.543	3.191	5.764	2.573				20	5.5476	0.386706	1.7294
		80	6.139	5.76	4.232	5.369	4.812	5.161	5.898	5.285	5.842	7.368	10.5	6.876	6.671	6.788	5.478	3.006	4.45	3.133	5.786	2.579				20	5.55665	0.390342	1.74566
		81	6.177	5.599	4.136	5.437	4.76	5.113	5.953	5.251	5.797	6.973	10.497	6.88	6.66	6.791	5.695	3.028	4.406	3.209	5.82	2.607				20	5.53945	0.385517	1.72408
		82	6.137	5.564	4.244	5.383	4.737	5.142	5.818	5.236	5.853	6.678	10.465	6.922	6.688	6.705	5.677	3.057	4.426	3.133	6.01	2.581				20	5.5228	0.382021	1.70845
		83	6.108	5.463	4.218	5.368	4.763	5.074	5.873	5.304	5.791	7.155	10.482	6.907	6.65	6.75	5.781	2.992	4.428	3.242	6.308	2.576				20	5.56165	0.387931	1.73488
		84	6.108	5.469	4.051	5.361	4.809	5.105	5.879	5.219	5.894	7.502	10.405	6.905	6.651	6.644	5.667	3.021	4.453	3.153	6.421	2.531				20	5.5624	0.392491	1.75527
		85	6.084	5.462	4.092	5.312	4.736	5.053	5.826	5.215	5.859	7.356	10.304	6.84	6.592	6.654	5.689	3.015	4.48	3.165	6.498	2.587				20	5.54095	0.385441	1.72375
		86	6.022	5.458	4.086	5.308	4.733	5.103	5.842	5.17	5.827	7.465	10.329	6.949	6.64	6.689	5.772	2.964	4.486	3.105	6.353	2.624				20	5.54625	0.389359	1.74127
		87	5.9	5.504	4.038	5.356	4.637	5.066	5.875	5.196	5.78	7.537	10.284	6.982	6.624	6.662	5.703	3.034	4.39	3.207	6.329	2.604				20	5.5354	0.387536	1.73311
		88	5.785	5.496	4.104	5.297	4.626	5.092	5.82	5.062	5.795	7.198	10.319	7.055	6.585	6.608	5.76	2.936	4.39	3.184	6.147	2.626				20	5.49425	0.384664	1.72027
		89	5.757	5.455	4.095	5.236	4.623	4.982	5.838	5.094	5.716	7.192	10.226	7.106	6.515	6.68	5.931	2.951	4.394	3.123	5.87	2.598				20	5.4691	0.383099	1.71327
		90	5.843	5.401	4.088	5.344	4.715	5.053	5.924	5.074	5.714	6.752	10.219	7.047	6.522	6.608	5.876	3.076	4.41	3.188	5.822	2.573				20	5.46245	0.373687	1.67118
		91	5.989	5.372	4.142	5.363	4.701	5.092	5.91	5.055	5.681	6.684	10.136	7.033	6.453	6.708	6.199	2.911	4.403	3.093	5.654	2.525				20	5.4552	0.376818	1.68518
		92	5.85	5.4	4.127	5.217	4.696	5.118	5.883	5.057	5.744	6.941	10.299	7.113	6.461	6.651	6.228	2.932	4.396	3.086	5.394	2.534				20	5.45635	0.384539	1.71971
		93	5.504	5.412	4.141	5.341	4.621	5.082	5.834	4.979	5.728	6.991	10.188	7.053	6.439	6.696	6.226	3.019	4.374	3.13	5.279	2.492				20	5.42645	0.379552	1.69741
		94	5.367	5.394	4.173	5.188	4.52	5.079	5.891	5.019	5.758	6.481	10.156	6.973	6.494	6.717	6.264	2.951	4.428	3.105	4.921	2.57				20	5.37245	0.374574	1.67515
		95	5.458	5.347	4.317	5.207	4.566	5.05	5.785	5.121	5.798	6.519	10.211	7.058	6.494	6.654	6.217	2.911	4.354	3.051	2.978	2.497				20	5.27965	0.396741	1.77428
		96	5.427	5.31	4.132	5.127	4.562	5.045	5.82	5	5.756	6.645	10.176	6.838	6.404	6.602	6.498	2.924	4.428	2.979	4.875	2.421				20	5.34845	0.380798	1.70298
		97	5.4	5.225	4.182	5.054	4.532	5.071	5.779	4.936	5.68	6.663	10.156	6.78	6.421	6.589	7.083	3.038	4.401	3.051	4.981	2.534				20	5.3778	0.379803	1.69853
		98	5.85	5.258	4.137	4.637	4.528	4.958	5.775	5.047	5.733	6.78	10.146	6.845	6.387	6.597	6.898	2.945	4.356	3.077	4.68	2.52				20	5.3577	0.384537	1.7197
		99	5.936	5.274	4.182	5.046	4.469	5.003	5.699	4.932	5.647	7.177	10.113	6.98	6.38	6.623	6.73	2.962	4.317	2.979	4.661	2.472				20	5.3791	0.388946	1.73942
		100	5.836	5.278	4.182	5.058	4.532	5.045	5.629	5.009	5.678	7.259	10.048	6.973	6.388	6.638	6.659	2.966	4.415	3.1	4.995	2.413				20	5.40505	0.383426	1.71473
		101	5.823	5.304	4.256	5.064	4.613	4.958	5.713	4.994	5.653	6.974	10.028	7.202	6.416	6.662	8.856	2.871	4.358	3.063	5.827	2.466				20	5.55505	0.415858	1.85977
		102	5.699	5.272	4.183	5.041	4.561	4.992	5.613	4.911	5.65	6.841	10.003	7.166	6.294	6.565	9.543	2.926	4.362	3.095	6.002	2.475				20	5.5597	0.427834	1.91333
		103	5.692	5.308	4.219	5.047	4.53	4.992	5.605	4.879	5.675	6.943	9.819	7.233	6.345	6.586	8.986	2.928	4.318	3.04	6.337	2.458				20	5.547	0.414555	1.85395
		104	5.792	5.32	4.109	5.051	4.532	4.961	5.629	4.84	5.6	7.18	9.982	7.151	6.26	6.495	9.14	2.949	4.29	3.06	6.565	2.494				20	5.57	0.424249	1.8973
		105	5.763	5.298	4.202	4.998	4.541	4.971	5.627	4.87	5.653	7.436	9.917	7.08	6.27	6.571	9.575	2.922	4.291	2.998	6.704	2.514				20	5.61005	0.436113	1.95036
		106	5.805	5.324	4.208	5.032	4.49	4.9	5.588	4.806	5.667	7.346	9.902	7.06	6.284	6.514	10.484	2.894	4.284	2.928	6.534	2.522				20	5.6286	0.459129	2.05329
		107	5.757	5.289	4.09	5.053	4.524	4.871	5.607	4.785	5.611	7.087	9.769	7.171	6.264	6.544	10.421	2.845	4.322	3.028	6.363	2.461				20	5.5931	0.452947	2.02564
		108	5.739	5.21	3.993	5.058	4.537	4.908	5.611	4.796	5.55	6.851	9.857	7.144	6.298	6.49	9.752	2.875	4.23	2.995	6.067	2.416				20	5.51885	0.435913	1.94946
		109	5.699	5.249	4.19	5.027	4.538	4.921	5.578	4.826	5.569	6.845	9.834	7.206	6.255	6.364	9.337	2.888	4.306	2.984	5.784	2.584				20	5.4992	0.418243	1.87044
		110	5.586	5.229	4.125	5.069	4.503	4.876	5.275	4.834	5.558	6.823	9.794	7.255	6.233	6.451	9.254	2.769	4.236	2.993	5.421	2.444				20	5.4364	0.421297	1.8841
		111	5.6	5.225	4.1	5.014	4.46	4.916	5.182	4.862	5.588	6.785	9.759	7.262	6.27	6.257	9.827	2.794	4.239	2.979	5.123	2.458				20	5.435	0.434025	1.94102
		112	5.595	5.189	4.063	5.036	4.079	4.858	5.619	4.753	5.652	6.771	9.854	7.375	6.243	6.265	9.919	2.831	4.261	3.028	4.964	2.497				20	5.4426	0.441811	1.97584
		113	5.655	5.213	4.04	5.034	4.541	4.789	5.502	4.745	5.517	6.639	9.766	7.31	6.281	6.247	10.644	2.818	4.176	2.916	4.909	2.5				20	5.4621	0.458244	2.04933
		114	5.648	5.233	3.898	5.076	4.472	4.845	5.477	4.691	5.494	6.701	9.681	7.333	6.267	6.198	10.238	2.862	4.257	2.884	4.75	2.444				20	5.42245	0.446967	1.9989
		115	5.597	5.196	4.018	4.988	4.446	4.911	5.387	4.698	5.517	6.707	9.764	7.304	6.226	6.147	10.48	2.909	4.153	2.802	4.413	2.419				20	5.4041	0.457713	2.04696
		116	5.489	5.235	4.16	5.022	4.407	4.932	5.41	4.672	5.559	6.774	9.701	7.333	6.248	6.137	9.839	2.788	4.129	2.97	3.685	2.399				20	5.34445	0.443652	1.98407
		117	5.487	5.205	4.021	4.946	4.453	4.889	5.387	4.762	5.436	6.633	9.59	7.463	6.246	6.134	9.591	2.843	4.174	3.047	2.421	2.388				20	5.2558	0.450087	2.01285
		118	5.527	5.171	3.983	4.947	4.397	4.95	5.354	4.691	5.5	6.371	9.671	7.308	6.2	6.465	10.126	2.782	4.108	2.93	1.428	2.348				20	5.21285	0.48654	2.17587
		119	5.664	5.193	4.069	5	4.462	4.884	5.385	4.617	5.533	6.606	9.608	7.386	6.217	6.582	11.848	2.828	4.156	2.919	0.45	2.385				20	5.2896	0.557805	2.49458
		120	5.604	5.215	3.987	4.932	4.367	4.855	5.352	4.677	5.48	6.537	9.648	7.457	6.27	6.456	11.26	2.786	4.059	2.902	0.615	2.317				20	5.2388	0.539788	2.414
	gacA(-)	Time (s)																								n=	Average	SE	STDEV
		1	14	12.714	13.764	9.232	10.337	11.206	12.074	12.76	12.376	13.527	10.719	9.909	10.039	9.805	16.697	11.585	11.505	15.737	10.451	16.311				20	12.2374	0.493946	2.20899
		2	13.748	12.602	13.579	9.144	10.073	10.855	11.645	12.689	12.349	13.313	10.615	9.907	9.853	9.62	16.418	11.591	11.459	15.626	10.748	16.036				20	12.0935	0.483736	2.16333
		3	13.57	12.464	11.521	9.091	10.04	10.492	11.357	12.622	12.246	13.167	10.523	10.541	9.439	9.6	16.221	11.434	11.229	15.179	10.791	16.002				20	11.8764	0.46552	2.08187
		4	13.392	12.331	11.412	8.934	9.985	10.181	11.168	12.486	12.151	12.823	10.298	9.858	9.987	9.402	16.024	11.342	11.009	12.782	11.049	15.835				20	11.6225	0.429374	1.92022
		5	13.323	12.052	12.446	8.72	9.905	9.953	11.016	12.299	11.897	12.604	10.108	8.553	9.129	9.258	15.601	11.299	10.571	11.939	10.162	15.646				20	11.324	0.450097	2.01289
		6	13.19	11.548	13.09	8.714	9.824	9.846	11.033	12.012	12.017	12.99	10.08	8.337	9.034	9.216	15.772	11.178	10.014	12.364	10.262	15.703				20	11.3112	0.47232	2.11228
		7	13.145	11.383	13.401	8.673	9.545	9.808	11.43	11.886	11.998	12.885	10.054	8.366	9.392	9.108	15.562	11.184	9.833	12.083	10.131	15.629				20	11.2748	0.467456	2.09053
		8	13.092	11.568	13.283	8.451	9.518	9.521	11.059	11.726	11.868	12.622	9.977	8.467	10.603	9.014	15.482	11.074	9.812	9.742	10.402	15.561				20	11.1421	0.459163	2.05344
		9	13.03	11.335	13.099	8.36	9.427	9.787	10.874	12.002	11.967	12.592	9.886	8.455	12.139	9.012	15.25	11.131	10.218	9.608	10.576	15.428				20	11.2088	0.448844	2.00729
		10	12.932	11.458	12.968	8.436	9.41	9.711	10.823	11.756	12.003	12.547	9.953	8.26	8.587	8.811	14.589	11.117	9.734	10.168	10.748	15.375				20	10.9693	0.447726	2.00229
		11	12.917	11.606	12.813	8.453	9.349	9.747	10.607	11.856	11.796	12.591	9.716	8.03	8.497	8.717	14.277	11.065	10.245	8.255	11.139	15.237				20	10.8457	0.460131	2.05777
		12	12.882	11.465	12.296	8.29	9.349	9.756	10.484	11.848	11.575	12.427	9.696	7.984	8.279	8.589	14.437	10.914	10.431	7.884	11.152	15.275				20	10.7507	0.468283	2.09422
		13	12.837	11.193	11.448	8.101	9.304	9.743	10.263	11.722	11.73	12.404	9.549	7.909	8.379	8.438	14.449	11.061	9.931	8.79	11.078	15.273				20	10.6801	0.456759	2.04269
		14	12.59	11.086	12.773	8.121	9.204	9.808	10.224	11.581	11.715	12.285	9.51	7.876	8.274	8.277	14.531	10.904	9.532	9.78	10.762	15.252				20	10.7043	0.46183	2.06537
		15	12.743	10.959	12.916	8.307	9.148	9.711	10.464	11.396	11.777	12.232	9.511	7.988	8.466	8.141	14.418	10.734	9.142	9.477	10.818	15.129				20	10.6738	0.458785	2.05175
		16	12.64	10.852	12.021	8.045	9.131	9.841	10.754	11.329	11.531	12.136	9.507	7.85	8.071	8.144	14.299	10.728	8.97	9.234	10.686	15.136				20	10.5453	0.456581	2.04189
		17	12.557	10.69	12.054	7.988	9.043	10.154	10.893	11.315	11.127	12.007	9.435	7.886	7.976	8.109	14.21	10.773	8.823	7.458	10.557	15.161				20	10.4108	0.476407	2.13056
		18	12.363	10.714	12.639	7.891	8.955	10.21	10.876	11.581	11.045	11.591	9.481	8.157	7.916	8.191	14.554	10.675	9.651	7.574	10.467	15.106				20	10.4819	0.474789	2.12332
		19	12.333	10.613	12.972	7.891	8.852	9.7	10.882	11.679	11.342	11.9	9.37	8.071	7.897	8.25	14.701	10.656	10.19	8.158	10.393	15.047				20	10.5449	0.477842	2.13697
		20	12.455	10.701	12.876	7.763	8.877	9.002	10.837	11.437	11.356	12.015	9.344	8.004	7.847	8.123	14.257	10.654	9.603	8.969	10.256	15.055				20	10.4715	0.470806	2.10551
		21	12.448	10.658	12.751	7.735	8.736	8.66	10.846	11.406	11.334	11.92	9.385	7.722	7.971	8.069	13.786	10.513	9.456	9.468	10.412	15.07				20	10.4173	0.463558	2.07309
		22	12.398	10.744	11.558	7.696	8.676	8.311	10.817	11.392	11.48	11.768	9.349	7.689	7.913	7.991	13.361	10.524	9.587	10.854	10.445	15.023				20	10.3788	0.446485	1.99674
		23	12.257	10.634	10.974	7.992	8.671	8.369	10.814	11.323	11.083	11.594	9.265	7.787	7.6	7.898	12.944	10.446	9.394	9.329	10.537	14.989				20	10.195	0.431482	1.92965
		24	12.102	10.705	12.18	8.01	8.55	8.197	10.817	11.368	10.914	11.884	9.302	7.738	7.582	7.872	12.783	10.36	9.72	8.536	9.951	14.907				20	10.1739	0.445612	1.99284
		25	12.165	10.746	12.592	7.782	8.623	8.409	10.743	11.085	11.1	11.926	9.165	7.793	7.721	7.794	12.022	10.358	9.055	8.757	9.729	14.898				20	10.1231	0.441294	1.97353
		26	12.108	11.071	12.178	7.716	8.601	8.483	10.52	11.067	11.203	11.764	9.158	7.724	7.705	7.672	12.139	10.284	8.94	9.953	9.635	14.975				20	10.1448	0.437094	1.95474
		27	12.035	11.26	12.294	7.562	8.58	9.016	10.415	11.386	11.38	11.678	9.042	7.687	7.553	7.675	12.08	10.196	9.493	11.069	9.746	14.831				20	10.2489	0.436261	1.95102
		28	11.863	11.292	12.642	7.518	8.533	9.687	10.484	11.161	10.915	11.648	8.974	7.624	7.471	7.728	12.033	10.098	9.142	8.447	9.977	14.939				20	10.1088	0.445356	1.99169
		29	11.863	11.09	12.74	7.576	8.487	9.626	10.33	10.974	10.801	11.447	8.931	7.671	7.295	7.667	12.145	10.186	9.06	7.707	10.285	14.805				20	10.0343	0.451646	2.01982
		30	11.932	11.183	12.639	7.593	8.42	9.112	10.377	11.01	10.684	11.597	8.901	7.63	7.287	7.594	12.451	10.049	9.067	7.792	10.143	14.881				20	10.0171	0.461473	2.06377
		31	11.96	11.101	12.521	7.469	8.229	9.051	10.524	11.096	10.716	11.429	8.872	7.591	7.482	7.603	12.551	10.065	9.665	8.139	10.109	14.725				20	10.0449	0.451398	2.01871
		32	11.917	11.25	12.2	7.409	8.204	9.32	10.336	10.935	11.047	11.543	8.824	7.587	7.476	7.484	13.063	10.061	9.083	9.782	10.154	14.619				20	10.1147	0.447858	2.00288
		33	11.815	11.293	11.976	7.381	8.176	9.51	10.302	10.315	10.982	11.427	8.817	7.634	7.508	7.434	13.114	10.055	7.899	9.939	10.154	14.737				20	10.0234	0.455521	2.03715
		34	11.837	11.011	11.839	7.348	8.118	9.206	10.203	9.732	10.418	11.37	8.812	7.551	7.392	7.491	12.616	9.986	7.177	7.291	10.047	14.775				20	9.711	0.472782	2.11434
		35	11.87	10.615	11.985	7.377	8.163	9.233	10.182	9.919	10.516	11.267	8.815	7.618	7.358	7.472	12.389	10.041	7.422	7.903	9.77	14.614				20	9.72645	0.451945	2.02116
		36	11.818	10.527	11.77	7.346	8.256	8.787	10.09	10.427	10.717	11.205	8.713	7.549	7.345	7.469	12.861	9.99	8.057	8.711	9.676	14.572				20	9.7943	0.445243	1.99119
		37	11.695	10.572	10.064	7.325	8.304	8.322	10.089	10.406	10.825	11.203	8.63	7.581	7.416	7.423	12.716	9.945	7.849	8.894	9.703	14.623				20	9.67925	0.435381	1.94708
		38	11.745	10.69	9.459	7.228	8.329	8.286	10.077	10.667	9.935	11.137	8.671	7.398	7.584	7.409	12.513	9.865	8.266	6.496	9.826	14.466				20	9.50235	0.449278	2.00923
		39	11.568	10.959	9.318	7.309	8.216	8.224	10.087	10.496	9.78	11.056	8.648	7.331	7.434	7.317	12.406	9.926	8.037	6.428	9.867	14.597				20	9.4502	0.456199	2.04018
		40	11.445	11.092	10.028	7.393	8.216	8.246	10.049	10.406	9.878	11.092	8.702	7.343	7.474	7.356	11.806	10.02	7.947	6.775	10.018	14.57				20	9.4928	0.439632	1.96609
		41	11.398	10.978	11.56	7.446	8.178	8.28	10.008	9.835	10.25	11.049	8.623	7.256	7.411	7.256	12.062	9.879	7.131	7.815	10.137	14.47				20	9.5511	0.447905	2.00309
		42	11.528	11.099	12.172	7.212	8.181	8.304	9.971	9.961	10.435	11.041	8.63	7.445	7.258	7.2	12.149	9.922	7.486	8.477	10	14.534				20	9.65025	0.454891	2.03433
		43	11.507	10.978	12.129	7.302	8.244	8.481	9.853	10.226	10.898	10.876	8.489	7.386	7.1	7.066	12.525	9.865	7.748	12.003	10.336	14.392				20	9.8702	0.466663	2.08698
		44	11.46	10.703	12.667	7.317	7.91	9.069	9.852	10.632	10.827	10.471	8.486	7.47	6.992	7.088	13.013	9.81	9.062	13.454	10.635	14.494				20	10.0706	0.492426	2.2022
		45	11.47	10.707	12.579	7.119	7.862	9.309	9.877	10.461	10.737	10.876	8.513	7.457	7.176	7.023	12.962	9.656	8.812	12.816	10.656	14.449				20	10.0259	0.481658	2.15404
		46	11.342	10.363	12.23	7.078	7.575	9.038	9.962	10.315	10.314	11.059	8.49	7.478	7.2	7.056	13.417	9.72	8.287	11.253	10.363	14.417				20	9.84785	0.470598	2.10458
		47	11.312	9.845	12.077	7.01	7.503	9.047	10.018	9.575	10.478	11.054	8.55	7.321	7.176	7.009	13.038	9.638	6.828	11.988	10.203	14.403				20	9.70365	0.489116	2.18739
		48	11.405	9.912	12.062	7.113	7.482	8.933	9.956	9.406	10.251	10.962	8.492	7.285	7.195	7.097	12.312	9.73	6.739	10.338	9.852	14.29				20	9.5406	0.457978	2.04814
		49	11.443	9.948	11.8	7.189	7.59	8.765	9.89	9.407	10.258	10.864	8.331	7.13	7.134	7.003	12.125	9.642	7.085	10.984	9.76	14.208				20	9.5278	0.451226	2.01794
		50	11.415	10.084	10.931	7.136	7.382	8.756	9.902	9.846	10.277	10.791	8.257	7.144	7.089	6.917	11.775	9.601	7.624	11.288	9.793	14.157				20	9.50825	0.436766	1.95328
		51	11.415	10.153	8.918	7.235	7.349	8.626	9.898	9.768	10.069	10.674	8.325	7.305	7.097	6.648	11.911	9.526	7.282	11.288	9.793	14.133				20	9.37065	0.435704	1.94853
		52	11.355	10.107	9.365	7.23	7.41	8.691	9.937	9.628	9.816	10.758	8.281	7.28	6.971	6.641	12.384	9.589	7.103	8.574	9.764	14.076				20	9.248	0.433908	1.94049
		53	11.307	10.047	11.438	7.196	7.425	8.494	9.808	8.953	9.807	10.769	8.275	7.309	6.874	6.873	12.132	9.481	6.477	7.411	9.818	14.117				20	9.20055	0.459398	2.05449
		54	11.265	9.974	12.105	7.228	7.663	8.497	9.725	8.648	9.807	10.725	8.295	7.215	6.718	6.814	12.063	9.54	6.163	7.205	9.818	14.072				20	9.177	0.474503	2.12204
		55	11.175	10.037	12.232	7.158	7.706	8.293	9.678	8.72	10.077	10.727	8.218	7.215	6.587	6.688	12.326	9.485	6.144	8.217	9.926	14.184				20	9.23965	0.481542	2.15352
		56	11.142	9.981	12.026	6.988	7.819	8.116	9.577	8.65	10.066	10.738	8.271	7.278	6.832	6.444	12.446	9.499	6.05	8.588	9.938	14.072				20	9.22605	0.478081	2.13804
		57	11.123	10.142	12.155	7.023	7.927	8.501	9.551	9.026	9.721	10.682	8.256	7.051	6.874	6.48	12.786	9.562	6.388	7.459	9.838	13.977				20	9.2261	0.481902	2.15513
		58	11.155	10.064	12.23	7.163	7.98	8.642	9.544	9.114	9.925	10.637	8.165	7.069	6.884	6.675	12.728	9.566	6.523	8.014	10.064	13.945				20	9.30435	0.470062	2.10218
		59	10.98	10.282	12.264	7.251	8	8.407	9.646	8.778	10.046	10.62	8.146	7.079	6.805	6.497	12.71	9.528	6.17	8.159	10.148	14.072				20	9.2794	0.482747	2.15891
		60	11.065	10.243	11.721	7.28	8.133	8.224	9.663	8.618	10.008	10.614	8.194	7.128	6.708	6.431	12.346	9.55	5.952	8.537	10.135	13.879				20	9.22145	0.466944	2.08824
		61	11.007	10.224	8.3	7.134	8.204	8.002	9.477	9.195	9.988	10.453	8.173	6.896	6.737	6.483	11.998	9.579	6.601	8.094	10.135	13.877				20	9.02785	0.435301	1.94673
		62	11.012	10.247	8.403	7.016	8.163	7.893	9.452	9.691	10.091	10.473	8.101	6.852	6.655	6.383	11.31	9.532	7.328	8.456	10.031	13.953				20	9.0521	0.422664	1.89021
		63	11.055	10.4	9.182	7.066	8.153	7.843	9.653	9.85	10.321	10.383	8.089	6.72	6.553	6.392	11.101	9.487	7.372	11.681	10.066	13.663				20	9.2515	0.434503	1.94316
		64	11.03	10.204	7.532	6.959	8.07	7.915	9.672	9.293	10.352	10.209	8.06	6.843	6.432	6.555	11.333	9.575	6.413	12.251	9.941	13.818				20	9.12285	0.466513	2.08631
		65	11.172	10.116	7.532	6.846	7.899	7.615	9.605	9.22	10.386	10.265	8.045	6.923	6.458	6.588	11.413	9.548	6.567	11.503	9.752	13.898				20	9.06755	0.459122	2.05326
		66	11.092	10.198	9.285	6.679	7.764	7.452	9.433	8.909	9.832	9.8	8.002	6.78	6.471	6.572	11.045	9.534	6.197	8.529	9.527	13.945				20	8.8523	0.434643	1.94378
		67	11.038	10.125	11.616	6.7	7.497	7.347	9.544	8.98	9.171	10.213	8.011	6.882	6.474	6.7	10.585	9.399	6.186	6.116	9.371	13.919				20	8.7937	0.469787	2.10095
		68	10.977	10.174	12.122	6.747	7.286	7.378	9.4	9.108	8.975	10.543	8.041	6.807	6.513	6.545	10.654	9.554	6.271	5.827	9.307	13.778				20	8.80035	0.483564	2.16256
		69	11.052	10.185	11.839	6.745	7.198	7.266	9.283	9.268	9.412	10.64	7.959	6.699	6.518	6.569	10.774	9.446	6.422	6.052	9.309	13.828				20	8.8232	0.481052	2.15133
		70	11.148	10.194	11.955	6.852	7.299	7.291	9.395	9.356	9.834	10.429	7.91	7.028	6.495	6.525	10.774	9.487	6.661	6.815	9.139	13.689				20	8.9138	0.462215	2.06709
		71	11.023	10.034	11.981	6.823	7.709	7.329	9.325	9.303	9.586	10.372	7.989	7.041	6.455	6.55	11.542	9.417	6.454	6.341	9.414	13.775				20	8.92315	0.475867	2.12814
		72	11.042	10.073	11.427	6.51	7.96	7.383	9.355	9.083	9.681	10.241	7.947	6.671	6.568	6.506	11.379	9.411	6.106	6.364	9.467	13.57				20	8.8372	0.469147	2.09809
		73	10.882	9.893	12.019	6.554	7.96	7.584	9.405	9.049	9.821	10.282	7.962	6.039	6.447	6.353	11.053	9.481	6.034	6.887	9.77	13.629				20	8.8552	0.480367	2.14827
		74	10.698	10.058	12.148	6.763	7.839	7.655	9.367	9.061	9.826	10.237	7.967	6.035	6.382	6.303	11.473	9.395	5.922	7.771	9.748	13.627				20	8.91375	0.479821	2.14582
		75	10.695	10.136	12.114	6.969	7.892	7.734	9.299	9.191	9.827	10.301	7.931	6.114	6.324	6.272	11.645	9.421	5.966	7.981	9.627	13.633				20	8.9536	0.477451	2.13523
		76	10.845	10.05	12.058	7.031	7.872	7.763	9.386	9.026	9.483	10.252	7.794	6.382	6.182	6.467	12.139	9.387	5.904	6.821	9.268	13.578				20	8.8844	0.487346	2.17948
		77	10.847	9.991	12.174	7.068	7.897	7.877	9.313	9.187	9.778	9.979	7.809	6.577	6.284	6.438	12.06	9.466	6.392	7.173	9.189	13.464				20	8.94815	0.468015	2.09302
		78	10.785	9.968	11.891	7.054	7.771	8.058	9.318	9.441	9.807	9.424	7.875	6.506	6.395	6.281	12.143	9.399	6.963	8.201	9.258	13.483				20	9.00105	0.448525	2.00586
		79	10.762	9.996	11.796	7.033	7.719	7.982	9.301	9.514	9.855	10.205	7.744	6.5	6.297	6.238	12.342	9.311	6.757	9.669	9.473	13.419				20	9.09565	0.459042	2.0529
		80	10.81	9.807	11.708	6.821	7.407	7.926	9.314	9.404	9.911	10.097	7.836	6.47	6.155	6.262	12.277	9.323	6.447	9.062	9.455	13.235				20	8.98635	0.461247	2.06276
		81	10.575	9.766	11.607	6.685	7.261	7.993	9.262	9.459	9.777	10.196	7.627	6.289	6.247	6.283	11.815	9.292	6.766	6.771	9.549	13.362				20	8.8291	0.465899	2.08356
		82	10.658	10.086	11.103	6.545	7.219	7.949	9.272	8.978	9.599	10.119	7.603	6.024	6.384	6.255	11.62	9.217	5.975	6.818	9.533	13.269				20	8.7113	0.467894	2.09249
		83	10.56	10.155	9.163	6.554	7.284	7.709	9.254	9.039	9.125	10.162	7.689	5.693	6.471	6.319	11.806	9.176	6.183	6.56	9.406	13.195				20	8.57515	0.453076	2.02622
		84	10.55	10.207	9.781	6.613	7.289	7.535	9.094	9.209	9.675	9.931	7.693	5.419	6.45	6.33	12.121	9.176	6.665	6.724	9.451	13.18				20	8.65465	0.460187	2.05802
		85	10.595	10.064	9.107	6.63	7.307	7.345	9.14	9.157	9.801	10.029	7.77	5.27	6.468	6.269	11.862	9.112	6.727	9.433	9.541	13.121				20	8.7374	0.445455	1.99213
		86	10.625	10.131	8.345	6.352	7.397	7.199	9.038	8.715	9.889	9.869	7.759	5.313	6.339	6.248	11.826	9.092	5.982	10.334	9.578	13.078				20	8.65545	0.46471	2.07825
		87	10.583	10.168	9.363	6.51	7.56	6.964	9.013	8.594	9.85	9.907	7.761	5.425	6.339	6.244	11.022	9.074	5.83	9.523	9.652	12.915				20	8.61485	0.442258	1.97784
		88	10.615	10.228	10.33	6.593	7.538	6.872	8.982	8.553	9.643	9.974	7.72	5.545	6.263	6.083	10.88	9.096	5.766	8.007	9.479	12.93				20	8.55485	0.447749	2.00239
		89	10.523	10.144	10.442	6.57	7.59	7	8.995	8.364	9.578	9.907	7.758	5.441	6.3	6.097	10.587	9.055	5.635	6.49	9.418	12.985				20	8.44395	0.456256	2.04044
		90	10.405	10.174	10.579	6.57	7.636	7.103	8.964	8.72	9.084	9.872	7.732	5.378	6.208	6.125	11.15	9.07	5.991	5.496	9.414	13.081				20	8.4376	0.473797	2.11889
		91	10.472	10.256	10.528	6.411	7.578	7.242	8.933	8.547	9.083	9.874	7.654	5.293	6.25	5.995	10.922	9.08	5.732	5.49	9.266	12.854				20	8.373	0.472349	2.11241
		92	10.507	10.163	10.71	6.455	7.52	7.416	8.961	8.248	9.083	9.599	7.674	5.185	6.237	5.961	10.467	9.082	5.557	5.49	9.266	12.801				20	8.3191	0.468531	2.09533
		93	10.48	10.193	10.352	6.481	7.613	7.481	8.967	8.409	9.136	8.61	7.674	5.049	6.137	5.934	10.284	8.969	5.697	5.65	9.109	12.794				20	8.25095	0.454427	2.03226
		94	10.373	10.222	10.036	6.484	7.764	7.503	8.961	8.829	9.324	8.563	7.617	4.854	6.071	5.966	10.77	9.029	6.076	6.016	9.287	12.708				20	8.32265	0.450166	2.01321
		95	10.257	10.157	9.815	6.323	7.653	7.494	9.006	8.522	9.367	9.232	7.603	4.921	6.258	6.055	11.848	8.888	5.743	6.423	9.176	12.801				20	8.3771	0.464875	2.07898
		96	10.158	10.079	10.178	6.255	7.578	7.517	8.983	8.236	9.666	9.48	7.626	5.014	6.139	6.088	11.734	8.845	5.638	7.092	9.09	12.797				20	8.40965	0.46239	2.06787
		97	10.373	10.105	10.277	6.304	7.641	7.508	9.028	8.348	9.683	9.37	7.514	4.833	6.147	6.206	11.274	9.041	5.589	8.929	9.105	12.701				20	8.4988	0.453416	2.02774
		98	10.335	10.121	9.423	6.512	7.525	7.555	8.952	8.138	9.656	9.304	7.624	4.965	6.037	6.242	11.158	9.031	5.385	8.825	9.145	12.621				20	8.4277	0.44081	1.97136
		99	10.273	10.097	7.502	6.586	7.327	7.562	9.032	8.075	9.333	9.326	7.493	4.943	5.971	6.164	11.136	9.02	5.323	6.412	9.035	12.642				20	8.1626	0.449577	2.01057
		100	10.22	10.123	6.311	6.625	7.269	7.157	8.992	7.803	9.495	9.257	7.441	4.943	5.889	6.069	10.918	9.002	5.243	6.783	9.004	12.595				20	8.05695	0.455269	2.03603
		101	10.27	9.976	6.494	6.582	7.158	7.15	8.97	8.114	9.254	9.316	7.417	4.929	6.097	6.039	11.159	8.939	5.362	5.964	8.943	12.415				20	8.0274	0.454786	2.03387
		102	10.377	10.043	6.491	6.588	7.123	7.141	8.969	8.837	9.192	9.367	7.415	5.028	6.05	5.859	11.149	8.994	6.094	5.856	8.826	12.439				20	8.0919	0.451443	2.01891
		103	10.245	10.12	6.363	6.619	6.982	7.159	9.01	8.996	9.664	9.322	7.514	5.065	6.018	5.869	10.444	8.98	6.456	9.395	8.805	12.415				20	8.27205	0.428084	1.91445
		104	10.113	9.854	7.079	6.475	6.985	7.452	8.993	8.687	9.721	9.286	7.519	4.864	5.924	5.848	10.402	8.906	5.924	10.128	8.605	12.392				20	8.25785	0.432987	1.93638
		105	10.285	9.991	8.079	6.593	7.121	7.792	8.936	8.366	9.668	9.273	7.42	4.713	5.674	5.706	10.659	8.941	5.624	9.643	8.443	12.265				20	8.2596	0.436953	1.95411
		106	10.21	10.032	6.854	6.648	7.143	7.729	8.811	8.244	9.699	9.277	7.466	4.659	5.632	5.853	10.788	8.984	5.518	9.589	8.238	12.203				20	8.17885	0.442391	1.97843
		107	10.17	10.189	6.624	6.609	7.505	7.541	8.743	8.289	9.445	9.368	7.462	4.679	5.805	5.936	10.511	9.055	5.544	8.062	8.311	12.169				20	8.10085	0.427674	1.91262
		108	10.118	10.374	6.82	6.702	7.364	7.595	8.836	8.191	8.982	9.303	7.415	4.638	5.887	5.956	10.315	8.945	5.456	6.764	8.391	12.133				20	8.00925	0.425929	1.90481
		109	10.075	10.417	10.777	6.611	7.497	7.711	8.792	8.421	9.249	9.17	7.38	4.785	5.882	6.008	10.252	8.984	5.562	6.988	8.371	12.087				20	8.25095	0.434143	1.94155
		110	10.158	10.55	11.534	6.72	7.447	7.767	8.782	8.846	9.249	9.262	7.34	4.902	5.826	5.867	10.089	8.888	6.202	6.988	8.371	12.068				20	8.3428	0.438843	1.96257
		111	10.102	10.394	11.487	6.652	7.513	7.736	8.495	8.78	9.315	9.453	7.253	4.913	5.966	5.88	10.904	8.914	6.314	6.546	8.023	11.917				20	8.32785	0.445045	1.9903
		112	10.1	9.936	11.466	6.58	7.452	7.602	8.556	8.823	9.495	9.571	7.164	4.744	5.895	5.833	10.924	8.892	6.227	6.546	8.025	11.941				20	8.2886	0.450826	2.01615
		113	10.153	9.929	11.601	6.613	7.324	7.64	8.597	8.833	9.049	9.601	7.301	4.63	6.039	5.841	10.764	8.914	6.119	5.669	8.225	11.947				20	8.23945	0.461205	2.06257
		114	10.13	9.652	11.601	6.576	7.49	7.537	8.548	8.89	8.655	9.57	7.245	4.699	5.974	5.808	10.754	8.765	6.156	5.669	8.23	11.775				20	8.1862	0.452222	2.0224
		115	10.085	9.695	11.629	6.689	7.241	7.407	8.73	8.697	8.547	9.466	7.379	4.862	5.963	5.825	10.877	8.804	5.927	5.331	8.275	11.722				20	8.15755	0.457087	2.04416
		116	10.09	9.793	11.577	6.786	6.95	7.244	8.574	8.195	9.104	9.484	7.326	4.86	5.734	5.863	10.717	8.773	5.427	5.329	8.359	11.72				20	8.09525	0.466932	2.08818
		117	10.045	9.796	11.577	6.804	6.852	7.306	8.593	8.132	9.104	9.347	7.232	4.752	5.8	5.847	10.62	8.761	5.537	5.329	8.359	11.739				20	8.0766	0.464773	2.07853
		118	10.083	9.834	11.558	6.936	6.734	7.116	8.706	8.472	9.211	9.363	7.284	4.799	5.787	5.861	10.531	8.751	5.812	5.629	8.359	11.722				20	8.1274	0.456508	2.04157
		119	10.145	9.875	11.273	7.035	6.902	7.121	8.602	8.472	9.143	9.286	7.307	4.717	5.829	5.92	10.511	8.773	5.789	5.669	8.486	11.755				20	8.1305	0.449568	2.01053
		120	10.155	9.852	11.266	6.872	7.043	7.047	8.605	8.602	8.855	9.108	7.191	4.837	5.718	5.914	10.545	8.773	5.907	5.609	8.427	11.723				20	8.10245	0.44647	1.99667

## Sheet: Fig. 2c
Data	DA3				DB4				VA4				VA5				VB6
	WT	nhx-6	nhx-6 rescue		WT	nhx-6	nhx-6 rescue		WT	nhx-6	nhx-6 rescue		WT	nhx-6	nhx-6 rescue		WT	nhx-6	nhx-6 rescue
	7.22797	15.2865	4.77199		4.73722	18.3287	5.89928		7.22797	15.0264	4.77199		5.11073	17.1571	3.04494		3.88183	16.6267	3.06148
	8.10683	11.5818	5.13933		6.42203	11.2753	2.59774		13.6999	8.57035	8.28225		5.72334	7.94459	3.37129		5.96488	15.856	3.8395
	6.01052	9.71812	10.8791		5.78784	8.19644	9.34543		5.07522	7.97088	10.319		5.6551	12.1684	10.2658		7.68618	9.96927	9.36521
	6.07184	19.0264	3.62657		6.28199	10.2738	3.74085		10.2164	12.2902	5.34218		5.80431	10.8715	4.4784		8.64142	9.31638	5.62314
	5.19418	7.39446	11.5571		7.85423	9.90893	12.5959		5.32002	11.5818	11.5571		8.87482	17.8601	12.4066		10.0418	15.9994	14.477
	4.97957	7.00856	8.17052		4.64122	7.37838	7.26113		5.50408	9.71812	5.89927		7.73878	17.1211	8.36702		9.88872	11.8092	7.4827
	11.1181	8.69079	4.41523		6.13868	8.54486	3.74683		6.08636	14.9165	4.41523		6.07156	8.45406	6.31313		6.89316	8.60008	4.32308
	6.26337	13.8991	8.92701		6.8442	18.3994	8.96172		6.26337	7.39446	9.02614		5.29959	7.46837	11.3445		5.13729	9.10735	11.2116
	11.8621	19.8008	4.55502		5.85583	8.48788	6.38524		10.8828	9.69709	5.84906		6.59321	8.75972	6.4818		8.24542	8.96004	5.55198
	8.09879	14.8589	7.40922		6.55779	7.20087	7.70689		5.69768	8.69079	7.74286		5.51719	8.25373	8.90743		8.80252	7.15538	8.38757
	7.02588	10.6381	13.7915		6.45128	7.95688	12.925		6.31254	10.4455	13.7915		6.49334	7.03367	13.3256		6.64098	7.63909	13.7304
	7.43164	12.3363	9.22466		6.31255	9.60893	6.93228		7.67968	15.8008	5.97803		6.75888	7.11651	5.97189		6.14142	8.11316	7.31676
	6.48975	8.32528	7.37501		7.64345	19.8633	9.94626		6.45425	7.61102	8.19659		8.92744	11.8033	5.36706		9.05515	9.43511	6.09828
	8.34439	15.6364	4.27576		5.43243	11.325	7.64457		6.45428	12.3527	4.27576		8.46424	11.126	6.2103		3.89447	13.8761	10.9526
	7.31245	13.3628	7.80088		6.45485	14.6353	3.00333		8.34255	15.3015	7.80088		5.46422	13.6253	4.49021		7.32045	12.3059	3.51662
n=	15	15	15		15	15	15		15	15	15		15	15	15		15	15	15
Average	7.43582	12.5043	7.46126		6.22771	11.4256	7.24617		7.41448	11.1579	7.54986		6.56645	11.1176	7.3564		7.21571	10.9846	7.66253
SEM	0.499106	1.02817	0.785635		0.228859	1.10918	0.824266		0.628517	0.771841	0.714284		0.340371	0.982783	0.842167		0.506984	0.831301	0.939705
STDEV	1.93303	3.98209	3.04275		0.886368	4.29585	3.19237		2.43423	2.98933	2.76641		1.31825	3.8063	3.2617		1.96354	3.21961	3.63946
Sample
VA5	WT	Time (s)	1	2	3	4	5	6	7	8	9	10	11	12	13	14	15			n=	Average	SEM	STDEV
		1	6.258	6.667	6.941	7.338	11.344	8.756	8.05	6.677	8.389	6.963	7.971	7.856	9.948	8.91296	6.34421			15	7.89434	0.367284	1.42249
		2	6.091	6.505	6.838	7.409	11.208	8.788	8.033	6.576	8.238	6.838	7.922	7.727	9.901	9.00596	6.20621			15	7.81908	0.37391	1.44815
		3	5.955	6.58	6.779	7.295	11.091	8.74	7.954	6.353	8.278	6.836	7.904	7.754	9.936	8.88896	6.18621			15	7.76868	0.374994	1.45235
		4	5.75	6.557	6.725	7.246	10.987	8.549	7.721	6.516	8.036	6.744	7.863	7.669	9.882	8.96096	6.02921			15	7.68234	0.374074	1.44878
		5	5.814	6.536	6.76	7.127	10.926	8.6	7.466	6.365	7.998	6.644	7.866	7.675	9.784	8.94196	5.92221			15	7.62834	0.374032	1.44862
		6	5.998	6.47	6.718	7.048	10.821	8.799	7.549	6.385	7.959	6.602	7.837	7.662	9.737	8.93396	6.04121			15	7.63734	0.366172	1.41818
		7	6.138	6.453	6.397	7.007	10.767	8.812	7.582	6.372	7.86	6.631	7.809	7.58	9.901	8.83396	6.01921			15	7.61081	0.369195	1.42989
		8	6.311	6.411	6.28	6.948	10.663	8.782	7.522	6.257	7.834	6.623	7.785	7.284	9.734	8.75096	5.99121			15	7.54508	0.361192	1.39889
		9	6.384	6.467	6.265	6.916	10.613	8.651	7.378	6.206	7.869	6.515	7.734	7.492	9.767	8.72896	6.04721			15	7.53554	0.357146	1.38322
		10	5.972	6.376	6.346	6.689	10.566	8.65	7.287	6.219	7.915	6.489	7.676	7.426	9.8	8.77996	6.03921			15	7.48201	0.367002	1.42139
		11	5.89	6.268	6.316	6.67	10.468	8.516	7.267	6.12	7.812	6.512	7.574	7.405	9.807	8.74396	6.04921			15	7.42788	0.365051	1.41384
		12	5.57	6.279	6.64	6.745	10.451	8.501	7.216	6.119	7.853	6.497	7.55	7.367	9.789	8.73996	6.07621			15	7.42621	0.36578	1.41666
		13	5.42	6.267	6.549	6.714	10.441	8.453	7.191	6.094	7.749	6.505	7.506	7.302	9.748	8.91296	6.02421			15	7.39174	0.372522	1.44277
		14	5.148	6.209	6.478	6.682	10.262	8.326	7.131	6.127	7.664	6.404	7.217	7.284	9.604	8.66296	6.05421			15	7.28354	0.36362	1.40829
		15	5.585	6.163	6.358	6.695	10.292	8.438	7.106	5.98	7.583	6.36	7.022	7.239	9.629	7.12296	6.09621			15	7.17794	0.346688	1.34272
		16	5.989	6.043	6.307	6.482	10.215	8.318	7.033	5.947	7.413	6.316	7.055	7.244	9.603	8.28496	5.97621			15	7.21508	0.347452	1.34567
		17	6.178	6.041	6.328	6.455	10.286	8.384	6.941	6.026	7.491	6.372	7.016	7.242	9.653	8.86096	6.09621			15	7.29134	0.356897	1.38226
		18	6.061	6.043	6.383	6.659	9.663	8.388	6.871	5.89	7.64	6.423	7.041	7.181	9.682	8.91096	6.00921			15	7.25634	0.339322	1.31419
		19	6.036	6.114	6.285	6.55	9.585	8.404	6.943	5.939	7.656	6.264	7.021	7.136	9.673	8.78496	5.88221			15	7.21821	0.338538	1.31115
		20	5.994	6.054	6.363	6.461	9.591	8.376	6.849	5.927	7.606	6.14	7.283	7.11	9.725	8.90696	5.91421			15	7.22001	0.345709	1.33892
		21	5.879	6.086	6.324	6.441	9.494	8.312	6.788	5.823	7.392	6.1	7.256	7.119	9.738	8.93396	5.95621			15	7.17614	0.34598	1.33997
		22	5.973	6.076	6.24	6.507	9.442	8.381	6.743	5.825	7.397	6.105	7.216	7.019	9.638	8.97396	5.89721			15	7.16221	0.343158	1.32904
		23	5.839	6.082	6.083	6.445	9.396	8.293	6.711	5.768	7.287	6.063	7.198	7.093	9.642	8.90896	5.89921			15	7.11388	0.345055	1.33639
		24	5.621	6.007	6.147	6.445	9.345	8.365	6.616	5.748	6.929	6.059	7.109	7.03	9.638	8.74896	5.90921			15	7.04781	0.345566	1.33837
		25	5.366	6.016	6.125	6.371	9.509	8.415	6.571	5.812	6.937	6.086	7.06	7.011	9.707	8.89796	6.02121			15	7.06034	0.361009	1.39818
		26	5.138	5.997	6.142	6.361	9.377	8.403	6.527	5.841	6.885	5.994	7.135	7.031	9.608	8.90196	5.95921			15	7.02001	0.360845	1.39755
		27	5.062	6.02	6.14	6.289	9.762	8.31	6.514	5.796	6.799	5.988	7.127	6.951	9.526	8.95096	5.91121			15	7.00974	0.374458	1.45027
		28	5.045	5.976	6.122	6.289	9.848	8.396	6.516	5.882	6.831	5.989	7.087	6.981	9.515	8.93596	5.86621			15	7.01861	0.378614	1.46636
		29	4.877	5.945	6.127	6.204	9.679	8.269	6.5	5.719	6.623	5.906	7.101	6.992	9.541	8.82596	5.91121			15	6.94801	0.377834	1.46334
		30	4.86	5.947	6.14	6.22	9.714	8.378	6.45	5.532	6.437	5.877	7.085	6.954	9.533	8.70796	5.91921			15	6.91694	0.382622	1.48189
		31	4.82	5.958	6.049	6.173	9.634	8.353	6.453	5.601	7.039	5.85	7.092	6.914	9.562	8.66796	5.77121			15	6.92914	0.38155	1.47774
		32	5.227	5.897	6.093	6.196	9.63	8.287	6.464	5.634	6.986	5.772	7.055	6.843	9.529	8.77396	5.72121			15	6.94054	0.372997	1.44461
		33	5.277	5.939	6.049	6.1	9.66	8.144	6.388	5.67	7.054	5.861	7.049	6.864	9.5	8.81596	5.77921			15	6.94334	0.369347	1.43048
		34	5.265	5.988	6.046	6.159	9.564	8.079	6.374	5.704	7.073	5.823	7.014	6.836	9.481	8.88896	5.86221			15	6.94381	0.36417	1.41042
		35	5.373	5.901	6.027	6.1	9.483	8.135	6.369	5.697	7.006	5.765	6.989	6.899	9.518	8.84396	5.80621			15	6.92748	0.363734	1.40873
		36	5.379	5.872	5.978	6.098	9.506	8.082	6.306	5.637	7.039	5.684	7.002	6.864	9.481	8.79796	5.82421			15	6.90334	0.364695	1.41246
		37	5.441	5.854	6.024	6.13	9.445	8.015	6.328	5.573	7.068	5.651	6.956	6.885	9.379	8.80296	5.70921			15	6.88408	0.359655	1.39294
		38	5.411	5.887	5.992	6.157	9.393	7.984	6.295	5.624	7.005	5.651	6.912	6.827	9.352	8.83396	5.76421			15	6.87254	0.355982	1.37871
		39	5.352	5.801	6.062	6.18	9.452	7.976	6.309	5.628	6.882	5.62	6.882	6.815	9.364	8.91796	5.81421			15	6.87034	0.361333	1.39944
		40	5.398	5.782	6.024	6.02	9.384	7.909	6.211	5.59	6.432	5.591	6.896	6.767	9.418	8.88396	5.74921			15	6.80368	0.364095	1.41013
		41	5.324	5.828	5.966	5.975	9.322	8.016	6.138	5.601	6.746	5.616	6.861	6.716	9.341	8.80796	5.87121			15	6.80861	0.358437	1.38822
		42	5.227	5.778	5.905	5.95	9.331	7.959	6.304	5.601	6.808	5.614	6.877	6.666	9.249	8.87496	5.70121			15	6.78968	0.361311	1.39935
		43	5.22	5.772	5.838	5.93	9.325	7.947	6.213	5.519	6.91	5.702	6.834	6.545	9.245	8.92196	5.53421			15	6.76374	0.366836	1.42075
		44	5.117	5.739	5.743	5.977	9.224	8.056	6.21	5.398	6.958	5.554	6.826	6.585	9.292	8.92196	5.64121			15	6.74948	0.372645	1.44325
		45	5.03	5.803	5.784	5.914	9.28	7.934	6.2	5.388	6.746	5.628	6.791	6.606	9.273	8.87896	5.54121			15	6.71981	0.372088	1.44109
		46	5.161	5.729	5.743	5.889	9.246	7.891	6.199	5.404	6.935	5.588	6.781	6.559	9.216	9.01496	5.48721			15	6.72288	0.372806	1.44387
		47	5.231	5.77	5.769	5.843	9.22	7.822	6.138	5.396	6.93	5.56	6.737	6.525	9.24	8.96496	5.54921			15	6.71301	0.368637	1.42772
		48	5.178	5.807	5.689	5.805	9.254	7.876	6.13	5.438	6.884	5.603	6.772	6.496	9.237	8.94296	5.52121			15	6.70888	0.370972	1.43677
		49	5.199	5.675	5.681	5.868	9.169	7.815	6.063	5.406	6.823	5.566	6.691	6.524	9.279	8.90196	5.55921			15	6.68134	0.368922	1.42883
		50	5.125	5.767	5.647	5.891	9.097	7.84	6.051	5.454	6.847	5.552	6.716	6.504	9.277	8.91096	5.51621			15	6.67968	0.36798	1.42518
		51	5.18	5.72	5.682	5.877	9.136	7.859	6.005	5.423	6.808	5.522	6.68	6.456	9.199	8.82096	5.68621			15	6.67028	0.362484	1.40389
		52	5.153	5.696	5.731	5.795	9.03	7.932	6.036	5.454	6.814	5.471	6.651	6.429	9.208	8.84396	5.56121			15	6.65368	0.364168	1.41042
		53	5.227	5.692	5.721	5.836	9.087	7.865	6.009	5.378	6.659	5.475	6.64	6.411	9.17	8.86396	5.50921			15	6.63621	0.364501	1.41171
		54	5.203	5.726	5.726	5.827	9.023	7.849	5.994	5.401	6.675	5.526	6.617	6.321	9.155	8.80696	5.59221			15	6.62948	0.358244	1.38747
		55	5.121	5.653	5.639	5.836	8.971	7.781	5.943	5.339	6.755	5.455	6.562	6.334	9.078	8.70996	5.55421			15	6.58208	0.356692	1.38146
		56	5.053	5.663	5.625	5.777	8.876	7.803	5.877	5.379	6.647	5.46	6.555	6.432	9.034	8.56596	5.48921			15	6.54908	0.350893	1.359
		57	5.008	5.689	5.593	5.748	8.848	7.801	5.925	5.397	6.755	5.494	6.59	6.432	9.038	8.57996	5.41921			15	6.55448	0.351906	1.36293
		58	4.991	5.671	5.566	5.759	8.832	7.713	5.949	5.362	6.682	5.48	6.515	6.369	8.986	8.64696	5.43921			15	6.53074	0.351091	1.35977
		59	4.866	5.63	5.601	5.72	8.733	7.775	5.877	5.37	6.685	5.483	6.512	6.312	8.958	8.66496	5.37121			15	6.50388	0.3534	1.36871
		60	4.763	5.666	5.596	5.686	8.747	7.768	5.874	5.315	6.784	5.455	6.47	6.314	8.836	8.69896	5.39121			15	6.49094	0.354388	1.37254
		61	4.801	5.611	5.562	5.618	8.743	7.719	5.878	5.274	6.681	5.432	6.43	6.309	8.925	8.68296	5.34221			15	6.46721	0.358082	1.38684
		62	4.744	5.616	5.497	5.652	8.75	7.762	5.851	5.279	6.581	5.377	6.434	6.326	8.895	8.78696	5.26121			15	6.45414	0.364684	1.41242
		63	4.862	5.642	5.534	5.634	8.675	7.672	5.823	5.255	6.514	5.404	6.439	6.295	8.849	8.84596	5.30221			15	6.44974	0.357772	1.38565
		64	4.716	5.647	5.59	5.668	8.617	7.724	5.868	5.171	6.502	5.355	6.381	6.296	8.855	8.77796	5.33721			15	6.43368	0.35833	1.38781
		65	4.777	5.649	5.542	5.582	8.626	7.644	5.793	5.168	6.597	5.366	6.352	6.32	8.799	8.86996	5.24421			15	6.42194	0.360512	1.39626
		66	4.722	5.558	5.492	5.568	8.577	7.643	5.789	5.16	6.631	5.352	6.403	6.281	8.738	8.82596	5.38921			15	6.40861	0.357069	1.38292
		67	4.714	5.554	5.434	5.557	8.549	7.584	5.747	5.181	6.539	5.299	6.375	6.275	8.74	8.79596	5.39121			15	6.38234	0.35598	1.3787
		68	4.716	5.58	5.383	5.573	8.49	7.568	5.78	5.173	6.596	5.253	6.342	6.253	8.777	8.79396	5.29721			15	6.37168	0.357325	1.38391
		69	4.754	5.575	5.41	5.566	8.259	7.563	5.749	5.138	6.511	5.323	6.29	6.279	8.674	8.72196	5.17921			15	6.33281	0.345548	1.3383
		70	4.886	5.563	5.459	5.614	8.175	7.494	5.761	5.007	6.516	5.247	6.291	6.265	8.693	8.66296	5.29921			15	6.32888	0.338624	1.31149
		71	4.913	5.538	5.473	5.518	8.236	7.434	5.69	5.003	6.495	5.198	6.237	6.233	8.644	8.63796	5.21421			15	6.29761	0.340087	1.31715
		72	4.873	5.493	5.438	5.498	8.247	7.504	5.706	4.984	6.397	5.184	6.202	6.199	8.566	8.70196	5.31721			15	6.28734	0.341852	1.32399
		73	4.782	5.586	5.402	5.463	8.264	7.575	5.661	5.05	6.501	5.14	6.187	6.235	8.484	8.68396	5.23721			15	6.28341	0.343347	1.32978
		74	4.797	5.529	5.38	5.475	8.221	7.479	5.655	5.001	6.363	5.147	6.188	6.23	8.599	8.51696	5.30421			15	6.25901	0.338637	1.31153
		75	4.708	5.505	5.343	5.436	8.269	7.444	5.641	4.927	6.385	5.04	6.131	6.339	8.574	8.26696	5.25721			15	6.21774	0.337954	1.30889
		76	4.816	5.533	5.245	5.423	8.288	7.4	5.604	5	6.403	5.083	6.181	6.355	8.585	8.22396	5.22421			15	6.22428	0.334609	1.29594
		77	4.871	5.522	5.296	5.414	8.22	7.463	5.616	5	6.416	5.069	6.123	6.39	8.54	8.28896	5.25921			15	6.23254	0.332336	1.28713
		78	4.879	5.497	5.35	5.43	8.162	7.403	5.614	5.049	6.431	5.079	6.116	6.358	8.532	8.18096	5.17421			15	6.21701	0.325663	1.26129
		79	4.871	5.479	5.363	5.387	8.139	7.363	5.667	4.997	6.41	5.019	6.129	6.363	8.499	8.13196	5.19221			15	6.20068	0.323634	1.25343
		80	4.902	5.447	5.323	5.343	8.134	7.297	5.539	4.974	6.313	5.037	6.081	6.387	8.456	8.22596	5.28421			15	6.18288	0.324272	1.2559
		81	4.856	5.454	5.277	5.348	8.136	7.351	5.604	4.889	6.151	4.978	6.074	6.415	8.464	8.16296	5.23921			15	6.15994	0.327496	1.26839
		82	4.797	5.407	5.233	5.348	8.181	7.232	5.614	4.881	6.294	4.988	6.017	6.347	8.456	8.04596	5.23721			15	6.13854	0.325365	1.26013
		83	4.854	5.463	5.294	5.354	8.143	7.291	5.571	4.892	6.24	5.022	6.019	6.374	8.427	7.96696	5.22921			15	6.14268	0.319155	1.23608
		84	4.807	5.405	5.262	5.386	8.181	7.199	5.593	4.855	6.196	4.985	5.985	6.323	8.404	7.91296	5.09921			15	6.10621	0.320891	1.24281
		85	4.807	5.324	5.247	5.3	8.179	7.244	5.569	4.832	6.164	5.022	5.952	6.45	8.323	7.94696	5.01421			15	6.09161	0.323698	1.25368
		86	4.777	5.396	5.211	5.255	8.175	7.19	5.555	4.833	6.14	4.949	5.913	6.529	8.29	7.98296	4.99621			15	6.07948	0.32547	1.26054
		87	4.65	5.359	5.15	5.386	8.104	7.24	5.509	4.821	6.026	5	5.918	6.57	8.297	7.93296	5.03621			15	6.06661	0.324665	1.25742
		88	4.767	5.351	5.049	5.348	8.15	7.182	5.513	4.842	5.975	4.994	5.819	6.576	8.252	7.90896	4.96221			15	6.04594	0.32372	1.25376
		89	4.763	5.395	5.111	5.311	8.043	7.137	5.487	4.813	6.052	5.063	5.774	6.584	8.333	7.94196	5.08921			15	6.05981	0.320437	1.24105
		90	4.866	5.404	5.086	5.291	8.055	7.2	5.515	4.842	5.983	4.961	5.8	6.503	8.303	7.96896	4.96421			15	6.04948	0.322254	1.24809
		91	4.869	5.457	5.054	5.338	8.027	7.149	5.502	4.821	5.982	4.972	5.788	6.509	8.296	7.90396	4.99621			15	6.04428	0.317806	1.23086
		92	4.788	5.38	5.14	5.336	8.036	7.213	5.469	4.815	6.018	5.011	5.831	6.461	8.308	7.97396	5.14721			15	6.06181	0.319595	1.23778
		93	4.731	5.416	5.111	5.23	7.986	7.181	5.498	4.808	6.002	5.063	5.778	6.461	8.273	7.94296	5.03921			15	6.03468	0.318725	1.23442
		94	4.653	5.457	5.086	5.216	8.017	7.246	5.458	4.806	5.872	4.958	5.829	6.496	8.253	7.95096	5.10121			15	6.02661	0.323348	1.25232
		95	4.574	5.403	5.123	5.223	8.051	7.132	5.47	4.724	5.844	4.958	5.796	6.537	8.197	7.94696	5.09421			15	6.00488	0.323945	1.25463
		96	4.727	5.437	5.139	5.243	7.947	7.219	5.391	4.805	5.82	5.005	5.82	6.516	8.236	7.87296	5.06421			15	6.01614	0.316439	1.22556
		97	4.722	5.408	5.083	5.154	7.949	7.168	5.433	4.798	5.792	4.998	5.861	6.546	8.232	7.91496	5.07221			15	6.00874	0.318798	1.2347
		98	4.598	5.395	5.106	5.195	7.889	7.194	5.395	4.749	5.871	4.975	5.762	6.719	8.195	7.89696	5.18921			15	6.00861	0.319356	1.23686
		99	4.699	5.414	5.084	5.1	7.926	7.146	5.394	4.705	5.746	4.981	5.773	6.675	8.153	7.95996	5.19221			15	5.99654	0.319906	1.23899
		100	4.642	5.442	5.142	5.205	7.884	7.135	5.369	4.698	5.767	4.966	5.747	6.615	8.19	7.95196	5.11421			15	5.99121	0.319301	1.23665
		101	4.636	5.418	5.181	5.111	7.902	7.069	5.356	4.692	5.727	4.994	5.759	6.625	8.2	7.91096	5.11621			15	5.97981	0.318839	1.23486
		102	4.542	5.457	5.103	5.1	7.79	7.093	5.401	4.707	5.591	5.029	5.742	6.554	8.125	7.88396	5.11921			15	5.94914	0.314341	1.21744
		103	4.538	5.428	5.145	5.129	7.854	7.085	5.393	4.69	5.622	5.077	5.681	6.635	8.14	7.91096	5.10121			15	5.96194	0.31751	1.22971
		104	4.648	5.376	5.132	5.091	7.816	7.109	5.33	4.696	5.621	5.009	5.644	6.733	8.193	7.89296	5.07921			15	5.95801	0.319805	1.2386
		105	4.595	5.433	5.128	5.089	7.879	7.149	5.367	4.633	5.656	4.989	5.585	6.865	8.144	7.82096	5.05221			15	5.95901	0.322584	1.24936
		106	4.631	5.413	5.056	5.041	7.79	7.06	5.308	4.624	5.632	5.009	5.617	7.034	8.227	7.84996	5.09621			15	5.95921	0.325405	1.26029
		107	4.693	5.35	5.037	5.164	7.792	7.069	5.341	4.629	5.574	5.049	5.565	6.9	8.174	7.90696	5.04721			15	5.95274	0.321804	1.24634
		108	4.657	5.424	5.032	5.105	7.701	7.087	5.37	4.658	5.467	5.032	5.613	6.859	8.218	7.85696	4.96221			15	5.93614	0.321001	1.24323
		109	4.733	5.336	5.064	5.127	7.772	7.065	5.339	4.608	5.415	4.965	5.593	6.831	8.147	7.84296	5.02121			15	5.92394	0.319823	1.23867
		110	4.837	5.408	4.983	5.132	7.679	7.037	5.268	4.539	5.565	4.961	5.527	6.812	8.199	7.86396	4.90221			15	5.91421	0.320803	1.24246
		111	4.873	5.38	5.056	5.102	7.705	6.991	5.3	4.586	5.507	4.926	5.55	6.956	8.155	7.81596	4.96921			15	5.92481	0.317453	1.22949
		112	4.892	5.414	5.039	5.105	7.753	7.049	5.349	4.485	5.526	4.986	5.527	6.874	8.14	7.79796	4.86221			15	5.91994	0.319518	1.23749
		113	4.909	5.353	5.039	5.029	7.64	7.01	5.268	4.477	5.495	4.923	5.524	7.032	8.095	7.76896	4.89921			15	5.89748	0.318622	1.23402
		114	4.869	5.343	5.032	5.075	7.681	7.059	5.289	4.457	5.459	4.91	5.471	7.015	8.115	7.80796	4.82421			15	5.89381	0.324281	1.25593
		115	4.854	5.338	5	5.027	7.629	7.025	5.304	4.433	5.389	4.957	5.471	7.032	8.133	7.78896	4.87121			15	5.88348	0.323442	1.25268
		116	4.805	5.368	4.948	5.045	7.592	7.018	5.343	4.491	5.409	4.846	5.461	7.134	8.097	7.89996	4.89421			15	5.89008	0.326831	1.26581
		117	4.759	5.334	5.005	5.002	7.526	6.968	5.224	4.482	5.273	4.878	5.461	7.169	8.056	7.85896	4.96421			15	5.86401	0.324145	1.25541
		118	4.778	5.301	4.951	4.961	7.46	6.966	5.346	4.491	5.259	4.819	5.456	6.949	8.089	7.81896	4.78921			15	5.82894	0.321983	1.24704
		119	4.737	5.307	4.956	5.12	7.341	6.982	5.338	4.446	5.261	4.781	5.433	6.927	8.044	7.85496	4.88621			15	5.82761	0.317595	1.23004
		120	4.729	5.321	4.986	5.052	7.269	6.96	5.354	4.485	5.225	4.753	5.402	7.07	8.012	7.81596	4.87421			15	5.82054	0.3165	1.2258
	nhx-6	Time (s)																		n=	Average	SE	STDEV
		1	18.269	9.206	14.145	11.418	18.937	17.827	10.615	9.106	8.539	9.839	8.552	8.424	13.42	12.746	15.259			15	12.4201	0.966799	3.7444
		2	18.231	9.055	14.008	11.472	18.799	17.816	10.378	9.079	8.48	9.8	8.474	8.342	13.326	12.626	15.189			15	12.3383	0.967745	3.74806
		3	18.093	8.968	13.956	11.49	18.854	17.691	10.085	9.045	8.584	9.566	8.423	8.303	13.198	12.467	15.164			15	12.2591	0.96826	3.75006
		4	18.033	9.172	13.877	11.522	18.977	17.311	10.119	8.963	8.506	9.509	8.456	8.187	13.148	12.368	15.055			15	12.2135	0.959681	3.71683
		5	17.914	9.225	13.795	11.612	18.986	17.242	9.982	8.856	8.606	9.742	8.362	8.195	13.08	12.298	14.907			15	12.1868	0.950693	3.68202
		6	17.883	9.157	13.801	11.562	18.896	17.211	10.032	8.81	7.995	9.286	8.323	8.095	13.017	12.282	14.874			15	12.0816	0.966918	3.74486
		7	17.783	9.066	13.787	11.468	18.64	17.303	10.131	8.772	7.981	9.181	8.38	7.995	13.007	12.17	14.782			15	12.0297	0.96032	3.7193
		8	17.902	9.081	13.899	11.422	18.718	17.306	10.007	8.737	8.147	8.842	8.306	8.063	12.976	12.333	14.812			15	12.0367	0.971287	3.76178
		9	18.138	9.028	13.525	11.399	18.77	17.34	9.823	8.774	8.651	8.789	8.284	7.989	12.937	12.322	14.79			15	12.0373	0.973109	3.76883
		10	18.011	8.9	13.369	11.482	18.752	17.664	9.81	8.794	9.204	8.749	8.236	7.771	12.941	12.278	14.701			15	12.0441	0.974184	3.773
		11	18.025	8.735	13.418	11.417	18.732	17.733	9.842	8.729	9.594	8.794	8.253	7.832	12.852	12.281	14.707			15	12.0629	0.972008	3.76457
		12	18.005	8.525	13.361	11.321	18.714	17.657	9.647	8.685	9.304	9.001	8.17	7.879	12.807	12.186	14.74			15	12.0001	0.976294	3.78117
		13	17.94	8.428	13.301	11.362	18.567	17.628	9.665	8.706	9.209	9.13	8.037	8.087	12.835	12.203	14.707			15	11.987	0.966959	3.74502
		14	17.903	8.477	13.475	11.422	18.498	17.587	9.683	8.671	9.131	9.001	8.079	7.976	12.804	12.146	14.672			15	11.9683	0.966684	3.74395
		15	17.915	8.379	13.18	11.345	18.574	17.579	9.693	8.647	9.238	9.074	8.081	7.882	12.793	12.172	14.543			15	11.9397	0.96709	3.74552
		16	17.851	8.314	12.929	11.324	18.54	17.607	9.654	8.613	8.627	9.02	7.993	7.824	12.698	12.112	14.508			15	11.8409	0.977093	3.78426
		17	17.757	8.261	12.929	11.277	18.498	17.569	9.631	8.566	8.895	9.119	7.97	7.726	12.659	12.068	14.391			15	11.8211	0.969231	3.75382
		18	17.795	8.186	12.973	11.253	18.59	17.568	9.573	8.47	9.045	9.205	8.077	7.632	12.572	12.105	14.386			15	11.8287	0.973505	3.77037
		19	17.717	8.199	13	11.114	18.529	17.52	9.532	8.426	9.01	9.233	7.884	7.679	12.502	12.046	14.463			15	11.7903	0.972843	3.76781
		20	17.662	8.227	12.904	11.145	18.462	17.472	9.507	8.467	9.171	9.031	7.887	7.674	12.62	12.015	14.368			15	11.7741	0.965883	3.74085
		21	17.702	8.167	12.792	11.229	18.469	17.478	9.252	8.422	9.375	8.934	7.845	7.574	12.502	11.903	14.409			15	11.7369	0.972985	3.76836
		22	17.645	8.097	12.934	11.259	18.435	17.393	9.36	8.329	9.366	8.723	7.815	7.739	12.619	11.807	14.263			15	11.7189	0.968956	3.75275
		23	17.629	7.992	12.863	11.242	18.405	17.363	9.356	8.302	9.418	8.49	7.865	7.742	12.593	11.779	14.226			15	11.6843	0.97002	3.75687
		24	17.697	8.157	12.757	11.312	18.408	17.402	9.282	8.3	9.61	8.72	7.744	7.639	12.52	11.784	14.121			15	11.6969	0.967648	3.74769
		25	17.613	8.148	12.918	11.233	18.374	17.35	9.378	8.273	9.283	8.886	7.718	7.561	12.515	11.792	14.115			15	11.6771	0.966407	3.74288
		26	17.665	8.127	12.798	11.205	18.372	17.335	9.436	8.307	9.102	9.055	7.72	7.516	12.365	11.798	14.123			15	11.6616	0.966332	3.74259
		27	17.578	8.178	12.918	11.087	18.351	17.288	9.491	8.16	9.15	9.031	7.635	7.532	12.376	11.764	14.065			15	11.6403	0.964145	3.73412
		28	17.457	8.239	12.792	11.206	18.313	17.295	9.369	8.138	8.945	8.985	7.649	7.437	12.343	11.679	14.08			15	11.5951	0.964053	3.73376
		29	17.491	8.214	12.79	11.155	18.288	17.261	9.443	8.16	8.924	8.974	7.625	7.666	12.341	11.71	13.969			15	11.6007	0.957558	3.70861
		30	17.452	8.214	12.896	11.167	18.284	17.24	9.381	8.086	8.748	8.923	7.638	7.566	12.291	11.645	14.012			15	11.5695	0.963352	3.73105
		31	17.504	8.233	12.88	11.109	18.266	17.198	9.47	8.094	9.119	8.903	7.554	7.463	12.348	11.558	13.989			15	11.5792	0.960783	3.72109
		32	17.38	8.333	12.697	11.069	18.246	17.155	9.351	8.116	9.204	8.848	7.517	7.476	12.202	11.53	13.837			15	11.5307	0.951397	3.68474
		33	17.449	8.227	12.697	11.037	18.169	17.107	9.321	7.963	9.086	8.766	7.609	7.484	12.181	11.536	13.88			15	11.5008	0.955242	3.69964
		34	17.404	8.186	12.686	11.032	18.218	17.102	9.144	8.017	9.52	8.763	7.524	7.424	12.106	11.519	13.823			15	11.4979	0.954336	3.69613
		35	17.418	8.081	12.746	11.04	18.255	17.141	8.97	7.975	9.656	8.709	7.494	7.424	12.161	11.447	13.829			15	11.4897	0.962309	3.72701
		36	17.426	8.097	12.686	11.042	18.138	17.184	9.041	7.934	9.705	8.701	7.435	7.45	12.141	11.404	13.788			15	11.4781	0.958866	3.71367
		37	17.441	8.097	12.806	11.076	18.194	17.178	8.97	7.967	9.817	8.643	7.47	7.476	12.085	11.387	13.88			15	11.4991	0.9615	3.72387
		38	17.4	8.053	12.809	11.115	18.099	17.109	8.975	7.913	9.758	8.621	7.47	7.542	12.063	11.338	13.835			15	11.4733	0.95573	3.70153
		39	17.483	8.102	12.47	11.005	18.207	17.119	8.966	7.915	8.888	8.538	7.371	7.521	12.161	11.215	13.734			15	11.3797	0.971322	3.76191
		40	17.517	8.203	12.355	10.882	18.245	17.051	8.872	7.933	8.435	8.18	7.351	7.408	12.041	10.868	13.763			15	11.2736	0.984513	3.813
		41	17.504	8.278	12.47	10.882	18.126	16.996	8.911	7.89	8.482	7.802	7.328	7.266	12.048	10.863	13.689			15	11.2357	0.986004	3.81878
		42	17.464	8.419	12.47	10.715	17.995	17.022	8.929	7.837	8.746	7.731	7.369	7.311	11.98	11.559	13.644			15	11.2794	0.975479	3.77801
		43	17.453	8.544	12.598	10.706	17.924	16.981	8.86	7.757	9.069	7.796	7.714	7.253	11.93	11.545	13.594			15	11.3149	0.962039	3.72596
		44	17.475	8.466	12.44	10.718	18.023	16.971	8.867	7.803	9.031	7.832	7.572	7.195	11.965	11.479	13.633			15	11.298	0.968921	3.75261
		45	17.411	8.388	12.434	10.665	17.993	16.918	8.828	7.709	8.846	7.896	7.55	7.126	11.863	11.503	13.553			15	11.2455	0.969441	3.75463
		46	17.402	8.29	12.519	10.658	18.014	16.941	8.713	7.697	9.024	7.931	7.515	7.084	11.85	11.413	13.524			15	11.2383	0.972481	3.7664
		47	17.375	8.377	12.407	10.842	18.077	16.936	8.562	7.73	8.929	7.979	7.524	6.997	11.939	11.462	13.559			15	11.2463	0.97526	3.77716
		48	17.376	8.472	12.514	10.982	18.04	16.858	8.702	7.615	8.869	7.989	7.279	7.163	11.911	11.49	13.494			15	11.2503	0.972184	3.76525
		49	17.334	8.35	12.566	10.991	18.101	16.902	8.665	7.631	8.846	8.075	7.133	6.953	11.813	11.4	13.537			15	11.2198	0.982501	3.80521
		50	17.335	8.29	12.47	11.019	18.079	16.916	8.67	7.599	8.884	8.148	7.125	6.984	11.806	11.341	13.603			15	11.2179	0.981566	3.80159
		51	17.291	8.267	12.339	11.147	17.944	16.855	8.589	7.601	8.781	8.073	7.177	7.032	11.876	11.271	13.463			15	11.1804	0.973451	3.77016
		52	17.35	8.199	12.295	11.137	17.923	16.867	8.589	7.542	8.496	8.19	7.05	7.087	11.813	11.333	13.356			15	11.1485	0.978474	3.78961
		53	17.324	8.203	12.249	11.06	17.885	16.799	8.587	7.553	8.439	8.208	6.954	7.137	11.813	11.225	13.458			15	11.1263	0.976575	3.78226
		54	17.332	8.231	12.292	11.019	17.836	16.811	8.498	7.51	8.537	8.222	6.891	7.097	11.691	11.239	13.382			15	11.1059	0.976659	3.78258
		55	17.402	8.25	12.462	10.96	17.788	16.801	8.406	7.463	8.758	8.206	7.042	7.013	11.776	11.22	13.366			15	11.1275	0.976033	3.78016
		56	17.295	8.265	12.172	11.068	17.82	16.73	8.213	7.427	8.919	8.207	7.076	6.842	11.689	11.289	13.428			15	11.096	0.974674	3.7749
		57	17.301	7.998	12.205	11.109	17.781	16.779	8.076	7.427	8.945	8.147	7.135	6.903	11.709	11.25	13.345			15	11.074	0.978195	3.78853
		58	17.262	7.913	12.224	11.044	17.723	16.723	7.917	7.409	8.983	8.202	7.068	6.979	11.628	11.216	13.31			15	11.0401	0.975591	3.77845
		59	17.217	7.833	12.224	11.028	17.64	16.701	8.151	7.406	8.903	8.201	7.068	6.897	11.622	11.243	13.302			15	11.0291	0.971165	3.76131
		60	17.18	7.96	12.366	11.027	17.568	16.679	8.312	7.393	8.914	8.153	7.079	6.868	11.596	11.193	13.282			15	11.038	0.964634	3.73601
		61	17.258	7.924	12.347	10.887	17.547	16.645	8.381	7.426	8.907	8.19	6.994	6.968	11.631	11.193	13.329			15	11.0418	0.964189	3.73429
		62	17.154	7.964	12.314	10.785	17.556	16.588	8.394	7.409	8.808	8.195	7.087	6.866	11.637	11.17	13.251			15	11.0119	0.959487	3.71608
		63	17.197	7.903	12.227	10.714	17.577	16.655	8.493	7.301	8.375	8.169	7.148	6.984	11.641	11.098	13.234			15	10.9811	0.966245	3.74225
		64	17.17	7.924	12.254	10.677	17.543	16.624	8.486	7.273	8.575	8.171	7.089	6.963	11.633	11.092	13.327			15	10.9867	0.964012	3.7336
		65	17.105	7.975	12.287	10.597	17.561	16.621	8.411	7.178	8.746	8.204	6.961	6.995	11.556	11.152	13.263			15	10.9741	0.963348	3.73103
		66	17.11	7.79	12.221	10.791	17.653	16.623	8.427	7.234	8.929	8.155	7.055	6.945	11.506	11.126	13.257			15	10.9881	0.965124	3.73791
		67	17.025	7.852	12.191	10.908	17.651	16.578	8.472	7.166	8.872	8.148	7.041	6.837	11.565	11.163	13.197			15	10.9777	0.9634	3.73123
		68	17.037	7.811	12.216	10.996	17.638	16.554	8.452	7.166	8.857	8.187	6.941	6.918	11.598	11.084	13.164			15	10.9746	0.96332	3.73092
		69	16.98	7.816	12.194	11.136	17.592	16.619	8.358	7.175	8.857	8.173	6.939	6.932	11.58	11.013	13.224			15	10.9725	0.96332	3.73092
		70	16.973	7.725	12.145	11.228	17.653	16.538	8.394	7.131	8.834	8.142	6.878	6.861	11.526	11.001	13.16			15	10.9459	0.966924	3.74488
		71	16.956	7.737	12.167	11.279	17.755	16.527	8.362	7.18	8.805	8.171	6.827	6.824	11.619	10.96	13.236			15	10.9603	0.971805	3.76378
		72	16.979	7.773	12.227	11.327	17.714	16.532	8.278	7.093	8.808	8.143	6.814	6.832	11.487	10.87	13.088			15	10.931	0.972316	3.76576
		73	16.918	7.733	12.311	11.356	17.683	16.463	8.248	7.121	8.765	8.111	6.795	6.792	11.472	10.764	13.094			15	10.9084	0.970853	3.7601
		74	16.912	7.627	12.221	11.369	17.683	16.482	8.183	7.051	8.625	8.122	6.727	6.805	11.494	10.727	13.127			15	10.877	0.977355	3.78528
		75	16.955	7.606	12.21	11.094	17.667	16.52	8.225	7.029	8.684	8.136	6.559	6.855	11.426	10.826	13.137			15	10.8619	0.980295	3.79667
		76	16.94	7.612	12.156	10.888	17.734	16.529	8.232	6.992	8.544	8.15	6.537	6.797	11.385	10.805	13.15			15	10.8301	0.98529	3.81601
		77	16.915	7.6	12.249	10.774	17.674	16.554	8.158	6.992	8.694	8.075	6.517	6.826	11.385	10.774	13.103			15	10.8193	0.983709	3.80989
		78	16.854	7.712	12.137	10.615	17.653	16.675	8.094	7.036	8.653	8.082	6.456	6.816	11.354	10.724	13.14			15	10.8001	0.984416	3.81263
		79	16.911	7.72	12.189	10.483	17.649	16.602	8.101	6.943	8.71	8.055	6.465	6.782	11.302	10.704	13.051			15	10.7778	0.985017	3.81495
		80	16.858	7.718	12.224	10.322	17.674	16.687	8.151	6.967	8.632	8.045	6.467	6.708	11.378	10.734	13.133			15	10.7799	0.989605	3.83273
		81	16.896	7.686	12.131	10.186	17.622	16.689	8.089	6.977	8.665	7.964	6.452	6.739	11.341	10.739	13.072			15	10.7499	0.989493	3.83229
		82	16.87	7.701	11.94	10.024	17.556	16.738	7.989	6.89	8.601	7.988	6.522	6.771	11.35	10.637	13.03			15	10.7071	0.987766	3.8256
		83	16.835	7.716	11.94	9.923	17.477	16.799	7.936	6.936	8.57	7.961	6.352	6.774	11.404	10.654	13.004			15	10.6854	0.989895	3.83385
		84	16.92	7.583	11.883	9.837	17.516	16.82	7.991	6.949	8.637	7.878	6.38	6.653	11.298	10.63	13.133			15	10.6739	0.998573	3.86746
		85	16.875	7.674	11.708	9.768	17.529	16.824	7.904	6.885	8.591	7.917	6.352	6.716	11.319	10.613	13.158			15	10.6555	0.997749	3.86426
		86	16.898	7.648	11.658	9.773	17.581	16.79	7.844	6.925	8.672	7.92	6.096	6.768	11.339	10.552	13.148			15	10.6408	1.0029	3.88421
		87	16.824	7.68	11.098	9.864	17.565	16.781	7.862	6.832	8.686	7.903	6.094	6.624	11.235	10.526	13.131			15	10.5803	1.00077	3.87596
		88	16.84	7.568	10.984	10.003	17.597	16.723	7.791	6.814	8.572	7.884	6.369	6.75	11.287	10.51	13.168			15	10.5907	0.996648	3.86
		89	16.823	7.619	11.205	10.032	17.572	16.76	7.757	6.739	8.508	7.894	6.395	6.692	11.278	10.499	13.16			15	10.5955	0.99886	3.86857
		90	16.824	7.585	11.128	10.127	17.541	16.919	7.706	6.833	8.594	7.832	6.273	6.771	11.25	10.49	13.271			15	10.6096	1.0039	3.88809
		91	16.771	7.614	11.014	10.127	17.525	17.129	7.624	6.718	8.646	7.789	6.373	6.737	11.304	10.497	13.214			15	10.6055	1.00889	3.90742
		92	16.73	7.608	11.044	10.409	17.495	17.279	7.628	6.782	8.625	7.759	6.363	6.774	11.213	10.451	13.269			15	10.6286	1.01041	3.91329
		93	16.711	7.532	10.997	10.449	17.495	17.375	7.534	6.78	8.556	7.71	6.402	6.811	11.154	10.423	13.214			15	10.6095	1.01431	3.92839
		94	16.715	7.443	10.658	10.464	17.577	17.396	7.466	6.783	8.437	7.686	6.22	6.829	11.241	10.439	13.21			15	10.5709	1.02458	3.96816
		95	16.622	7.47	10.47	10.609	17.469	17.386	7.381	6.735	8.456	7.658	6.013	6.739	11.181	10.375	13.199			15	10.5175	1.02551	3.9718
		96	16.636	7.434	10.407	10.494	17.462	17.418	7.438	6.646	8.525	7.658	6.319	6.758	11.167	10.315	13.224			15	10.5267	1.02113	3.9548
		97	16.549	7.439	10.577	10.342	17.493	17.398	7.505	6.7	8.599	7.648	6.325	6.75	11.154	10.35	13.164			15	10.5329	1.01573	3.93389
		98	16.545	7.403	10.658	10.215	17.433	17.427	7.658	6.665	8.618	7.581	6.238	6.718	11.141	10.169	13.164			15	10.5089	1.01705	3.939
		99	16.569	7.449	10.735	10.465	17.46	17.465	7.677	6.687	8.397	7.595	6.234	6.755	11.126	10.171	13.181			15	10.5311	1.01985	3.94984
		100	16.533	7.419	10.765	10.556	17.356	17.434	7.814	6.681	8.494	7.631	6.251	6.687	11.065	10.249	13.232			15	10.5445	1.01304	3.92348
		101	16.441	7.354	10.874	10.568	17.331	17.399	7.8	6.634	8.53	7.626	6.172	6.718	11.08	10.112	13.131			15	10.518	1.01045	3.91346
		102	16.448	7.331	10.855	10.656	17.284	17.463	7.823	6.607	8.413	7.653	6.208	6.687	11.133	10.188	13.222			15	10.5314	1.01351	3.92531
		103	16.406	7.303	10.986	10.817	17.227	17.413	7.734	6.55	8.468	7.654	6.22	6.745	11.107	10.273	13.168			15	10.5381	1.00924	3.90876
		104	16.434	7.335	11.057	10.9	17.169	17.348	7.72	6.518	8.406	7.637	6.172	6.674	11.069	10.309	13.212			15	10.5307	1.0102	3.91251
		105	16.419	7.309	11.109	11.003	16.912	17.431	7.75	6.323	8.451	7.606	6.225	6.732	11.052	10.22	13.086			15	10.5085	1.00503	3.89248
		106	16.36	7.138	11.109	11.109	16.964	17.384	7.722	6.421	8.416	7.58	6.227	6.695	11.167	10.246	13.238			15	10.5184	1.00835	3.9053
		107	16.334	7.237	11.082	10.888	17.124	17.435	7.615	6.495	8.385	7.555	6.194	6.637	11.019	10.248	13.166			15	10.4943	1.01315	3.9239
		108	16.37	7.244	10.967	10.771	17.056	17.454	7.727	6.456	8.437	7.567	6.101	6.637	11.107	10.252	13.152			15	10.4865	1.0126	3.92178
		109	16.302	7.263	11.12	10.772	17.14	17.4	7.601	6.438	8.323	7.562	6.175	6.568	11.093	10.198	13.226			15	10.4787	1.01561	3.93345
		110	16.307	7.231	10.809	10.644	17.058	17.476	7.394	6.408	8.354	7.571	6.079	6.479	11.069	10.212	13.197			15	10.4192	1.02136	3.95572
		111	16.307	7.146	10.787	10.613	17.058	17.496	7.539	6.341	8.299	7.58	6.065	6.508	11.041	10.146	13.24			15	10.4111	1.02322	3.96291
		112	16.307	7.146	10.896	10.576	17.058	17.44	7.495	6.393	8.314	7.564	6.061	6.432	11.028	10.072	13.129			15	10.3941	1.02134	3.95564
		113	16.382	7.1	11.016	10.532	17.059	17.421	7.381	6.371	8.29	7.538	6.013	6.4	10.98	10.144	13.207			15	10.3889	1.02869	3.98411
		114	16.407	7.201	11.016	10.549	17.104	17.39	5.651	6.331	8.368	7.519	5.911	6.392	11.056	10.185	13.226			15	10.2871	1.06133	4.11052
		115	16.457	7.131	11.055	10.436	17.099	17.439	5.924	6.3	8.295	7.563	5.897	6.453	10.967	10.252	13.251			15	10.3013	1.0595	4.10343
		116	16.372	7.097	11.142	10.488	17.129	17.458	5.924	6.331	8.401	7.516	5.884	6.445	11	10.222	13.242			15	10.3101	1.05901	4.10153
		117	16.311	7.15	11.03	10.585	17.106	17.504	5.823	6.31	8.38	7.566	5.819	6.366	11.009	10.184	13.189			15	10.2888	1.06106	4.10948
		118	16.343	7.074	11.071	10.647	17.047	17.523	5.867	6.31	8.413	7.531	5.771	6.332	10.974	10.134	13.259			15	10.2864	1.06374	4.11985
		119	16.347	6.994	11.057	10.549	17.032	17.458	5.917	6.327	8.335	7.56	5.701	6.303	10.987	10.005	13.105			15	10.2451	1.06136	4.11062
		120	16.347	7.047	11.044	10.477	17.032	17.468	5.904	6.301	8.333	7.528	5.9	6.274	10.972	10.026	13.107			15	10.2507	1.05839	4.09914
	nhx-6 rescue	Time (s)																		n=	Average	SE	STDEV
		1	4.008	4.356	11.424	5.218	12.414	9.241	9.75	13.234	7.909	10.015	14.265	7.366	7.21	7.964	5.744			15	8.67453	0.824533	3.1934
		2	3.906	4.391	11.262	5.045	12.363	9.101	9.605	12.705	7.877	9.843	14.231	7.265	7.142	7.68	5.669			15	8.539	0.813022	3.14882
		3	3.882	4.315	11.215	4.893	12.32	9.113	9.566	12.337	7.924	9.9	14.141	7.216	7.167	7.622	5.608			15	8.48127	0.806865	3.12497
		4	3.754	4.023	11.12	4.89	12.4	9.095	9.515	12.831	7.812	9.862	14.046	6.86	7.073	7.71	5.588			15	8.4386	0.83002	3.21465
		5	3.811	4.298	11.286	4.889	12.49	9.062	9.397	12.903	7.774	9.755	14.046	7.111	7.031	7.798	5.485			15	8.47573	0.826332	3.20037
		6	3.849	4.27	11.086	5.02	12.425	8.971	9.383	12.759	7.748	9.73	14.025	6.95	7.062	7.746	5.334			15	8.42387	0.817803	3.16734
		7	3.784	4.186	10.978	5.052	12.442	8.979	9.359	12.741	7.669	9.638	13.903	6.941	7.027	7.708	5.381			15	8.38587	0.814486	3.15449
		8	3.926	4.123	10.927	4.945	12.493	8.986	9.205	12.674	7.698	9.715	13.924	6.751	6.934	7.531	5.369			15	8.34673	0.816928	3.16395
		9	3.857	4.113	11.142	5.008	12.49	9.035	9.248	12.643	7.639	9.636	13.855	6.871	6.855	7.327	5.308			15	8.33513	0.819792	3.17504
		10	3.882	4.069	10.887	4.97	12.5	8.957	9.124	12.574	7.651	9.655	13.853	6.762	6.727	7.409	5.321			15	8.2894	0.815968	3.16023
		11	3.918	4.117	10.929	5.02	12.512	8.973	9.081	12.47	7.669	9.598	13.884	6.704	6.468	7.32	5.321			15	8.2656	0.815174	3.15715
		12	3.826	4.042	10.878	4.976	12.531	8.844	8.9	12.419	7.683	9.581	13.792	6.61	6.411	7.258	5.324			15	8.205	0.815857	3.1598
		13	3.819	3.983	10.922	5.042	12.349	8.868	8.897	12.417	7.628	9.564	13.742	6.628	6.343	7.34	5.251			15	8.1862	0.812235	3.14577
		14	3.765	3.959	10.865	4.893	12.307	8.835	8.791	12.309	7.537	9.57	13.756	6.502	6.488	7.37	5.227			15	8.14493	0.812637	3.14733
		15	3.756	3.982	10.889	4.924	12.512	8.823	8.746	12.242	7.455	9.479	13.803	6.594	6.39	7.37	5.243			15	8.1472	0.816356	3.16173
		16	3.79	3.838	10.834	4.963	12.534	8.807	8.686	12.239	7.411	9.44	13.723	6.558	6.35	7.23	5.135			15	8.10253	0.818151	3.16869
		17	3.718	3.877	10.854	4.858	12.441	8.718	8.677	12.182	7.449	9.43	13.744	6.612	6.383	7.215	5.215			15	8.09153	0.815527	3.15852
		18	3.691	3.798	10.703	4.833	12.437	8.714	8.521	12.049	7.411	9.426	13.756	6.547	6.336	7.125	5.064			15	8.0274	0.817049	3.16442
		19	3.761	3.815	10.707	4.738	12.451	8.698	8.282	12.041	7.308	9.436	13.634	6.482	6.266	7.06	5.173			15	7.99013	0.812485	3.14674
		20	3.704	3.914	10.738	4.765	12.475	8.632	8.164	12.015	7.267	9.409	13.702	6.377	6.29	7.03	5.069			15	7.97007	0.815904	3.15998
		21	3.681	3.869	10.809	4.806	12.459	8.65	8.147	11.993	7.238	9.353	13.616	6.435	6.278	7.103	5.066			15	7.96687	0.813117	3.14919
		22	3.597	3.737	10.705	4.764	12.444	8.768	8.154	11.953	7.243	9.294	13.672	6.379	6.263	7.06	5.05			15	7.93887	0.819207	3.17278
		23	3.605	3.74	10.732	4.667	12.469	8.708	8.252	11.946	7.208	9.3	13.601	6.323	6.167	7.06	5.064			15	7.9228	0.820624	3.17826
		24	3.607	3.756	10.772	4.669	12.449	8.739	8.229	11.809	7.109	9.223	13.506	6.332	6.197	7.049	5.016			15	7.89747	0.814394	3.15413
		25	3.635	3.75	10.647	4.71	12.454	8.693	8.122	11.817	7.182	9.151	13.559	6.377	6.211	7.024	4.993			15	7.88833	0.811782	3.14402
		26	3.691	3.696	10.579	4.767	12.469	8.759	8.019	11.761	7.132	9.223	13.62	6.272	6.131	7.161	4.976			15	7.88373	0.813129	3.14923
		27	3.616	3.672	10.599	4.733	12.42	8.73	7.915	11.761	7.067	9.151	13.496	6.321	6.11	7.398	4.988			15	7.86513	0.809335	3.13454
		28	3.655	3.709	10.71	4.654	12.375	8.776	7.711	11.712	6.994	9.232	13.494	6.274	6.053	7.299	4.964			15	7.8408	0.811375	3.14244
		29	3.695	3.62	10.581	4.709	12.436	8.696	7.553	11.725	6.868	9.183	13.569	6.263	6.046	7.327	4.915			15	7.8124	0.814803	3.15572
		30	3.677	3.521	10.435	4.677	12.381	8.712	7.5	11.612	7.053	9.181	13.559	6.238	6.006	7.292	4.932			15	7.78507	0.811271	3.14204
		31	3.632	3.605	10.479	4.617	12.461	8.704	7.457	11.601	6.965	9.149	13.546	6.173	5.931	7.101	4.873			15	7.75293	0.816738	3.16321
		32	3.616	3.609	10.696	4.615	12.383	8.71	7.165	11.552	6.845	9.149	13.5	6.229	5.952	7.064	4.879			15	7.73093	0.816559	3.16252
		33	3.613	3.634	10.543	4.502	12.453	8.671	7.194	11.535	6.871	9.153	13.544	6.158	5.897	6.918	4.849			15	7.70233	0.820458	3.17762
		34	3.599	3.585	10.435	4.502	12.483	8.716	7.111	11.542	6.859	9.102	13.557	6.227	5.889	6.811	4.88			15	7.68653	0.821273	3.18078
		35	3.523	3.73	10.49	4.533	12.525	8.656	7.045	11.504	6.839	9.1	13.515	6.169	5.903	6.692	4.867			15	7.67273	0.820092	3.1762
		36	3.574	3.564	10.506	4.541	12.39	8.691	6.989	11.466	6.76	9.111	13.418	6.187	5.833	6.751	4.761			15	7.63613	0.817871	3.1676
		37	3.63	3.503	10.481	4.495	12.408	8.632	6.914	11.432	6.762	9.055	13.553	6.14	5.892	6.826	4.728			15	7.63007	0.822205	3.18439
		38	3.576	3.597	10.539	4.501	12.431	8.7	6.953	11.47	6.783	9.064	13.441	6.05	5.795	6.679	4.808			15	7.6258	0.821219	3.18057
		39	3.63	3.588	10.539	4.481	12.454	8.706	6.861	11.422	6.71	9.004	13.458	6.01	5.748	6.662	4.683			15	7.59707	0.824007	3.19137
		40	3.555	3.606	10.439	4.456	12.524	8.65	6.726	11.424	6.689	9.064	13.443	6.037	5.702	6.804	4.754			15	7.59153	0.824867	3.1947
		41	3.511	3.564	10.39	4.467	12.469	8.605	6.555	11.37	6.78	9.006	13.338	6.006	5.651	6.944	4.657			15	7.5542	0.821162	3.18035
		42	3.586	3.568	10.51	4.412	12.383	8.644	6.506	11.27	6.628	9.021	13.487	6.082	5.679	6.916	4.692			15	7.55893	0.822736	3.18644
		43	3.508	3.507	10.364	4.405	12.397	8.658	6.447	11.301	6.484	8.987	13.34	6.008	5.598	6.907	4.646			15	7.5038	0.822971	3.18735
		44	3.439	3.511	10.468	4.449	12.393	8.644	6.434	11.244	6.584	8.994	13.33	5.927	5.605	6.764	4.612			15	7.4932	0.825003	3.19522
		45	3.471	3.445	10.446	4.402	12.456	8.576	6.496	11.286	6.466	9.036	13.321	5.945	5.546	6.559	4.581			15	7.4688	0.830817	3.21774
		46	3.475	3.523	10.499	4.325	12.515	8.586	6.511	11.245	6.581	8.966	13.384	6.039	5.558	6.637	4.64			15	7.49893	0.830576	3.21681
		47	3.332	3.468	10.315	4.376	12.463	8.576	6.795	11.229	6.513	9.036	13.296	5.959	5.453	6.544	4.579			15	7.46227	0.829289	3.21182
		48	3.221	3.442	10.22	4.308	12.422	8.521	6.878	11.203	6.384	9.026	13.391	5.923	5.53	6.516	4.563			15	7.43653	0.833557	3.22835
		49	3.244	3.401	10.251	4.284	12.364	8.521	6.712	11.2	6.408	9.004	13.34	5.847	5.499	6.413	4.584			15	7.4048	0.832904	3.22582
		50	3.027	3.452	10.226	4.347	12.42	8.576	6.665	11.16	6.399	8.947	13.347	5.851	5.481	6.329	4.594			15	7.38807	0.83706	3.24192
		51	3.139	3.411	10.169	4.345	12.366	8.529	6.611	11.139	6.311	9.009	13.376	5.86	5.464	6.488	4.601			15	7.38787	0.833461	3.22798
		52	3.183	3.395	10.262	4.331	12.359	8.518	6.577	11.111	6.337	8.947	13.372	5.858	5.485	6.452	4.57			15	7.3838	0.833409	3.22778
		53	2.962	3.4	10.164	4.322	12.31	8.56	6.562	11.062	6.402	8.934	13.309	5.86	5.411	6.353	4.468			15	7.3386	0.835536	3.23602
		54	3.042	3.332	10.262	4.336	12.427	8.44	6.461	11.103	6.29	8.864	13.326	5.786	5.491	6.151	4.522			15	7.3222	0.841089	3.25752
		55	2.891	3.343	10.315	4.283	12.459	8.519	6.352	11.025	6.334	8.855	13.269	5.836	5.415	6.344	4.504			15	7.31627	0.84394	3.26857
		56	2.866	3.287	10.126	4.335	12.475	8.486	6.222	11.026	6.37	8.881	13.361	5.869	5.361	6.344	4.515			15	7.3016	0.846146	3.27711
		57	2.889	3.323	10.137	4.315	12.461	8.461	6.248	11.038	6.326	8.874	13.334	5.831	5.349	6.095	4.497			15	7.27853	0.846272	3.2776
		58	2.834	3.285	10.233	4.308	12.412	8.44	6.132	11.044	6.343	8.781	13.37	5.82	5.361	6.213	4.475			15	7.27007	0.849333	3.28945
		59	2.815	3.395	10.202	4.284	12.463	8.494	6.011	11.051	6.349	8.817	13.246	5.824	5.283	6.209	4.506			15	7.26327	0.846505	3.2785
		60	2.794	3.362	10.242	4.349	12.441	8.477	5.921	11.033	6.267	8.847	13.279	5.86	5.211	6.396	4.437			15	7.26107	0.849272	3.28922
		61	2.819	3.219	10.197	4.332	12.408	8.486	5.964	11.025	6.255	8.757	13.328	5.833	5.177	6.036	4.385			15	7.21473	0.854376	3.30898
		62	2.76	3.294	10.164	4.377	12.395	8.447	5.902	10.98	6.211	8.791	13.277	5.822	5.236	6.047	4.433			15	7.20907	0.849149	3.28874
		63	2.775	3.304	10.217	4.326	12.498	8.387	5.829	10.964	6.299	8.772	13.258	5.88	5.214	6.054	4.376			15	7.2102	0.852454	3.30154
		64	2.765	3.237	10.115	4.204	12.363	8.411	5.791	10.993	6.287	8.796	13.261	5.713	5.121	5.97	4.399			15	7.16173	0.854483	3.3094
		65	2.756	3.284	10.106	4.158	12.395	8.449	5.699	10.997	6.188	8.726	13.25	5.744	5.083	6.084	4.383			15	7.15347	0.855532	3.31346
		66	2.742	3.308	10.188	4.207	12.369	8.393	5.69	11.01	6.135	8.783	13.208	5.789	5.093	5.895	4.369			15	7.14527	0.855472	3.31323
		67	2.689	3.226	10.177	4.228	12.402	8.342	5.788	10.966	6.15	8.717	13.227	5.764	5.046	5.828	4.357			15	7.12713	0.858277	3.32409
		68	2.786	3.257	10.06	4.278	12.425	8.405	5.756	10.953	6.299	8.677	13.206	5.851	5.015	5.918	4.461			15	7.15647	0.849223	3.28903
		69	2.656	3.243	10.18	4.284	12.437	8.325	5.605	10.953	6.091	8.683	13.155	5.733	4.996	5.968	4.371			15	7.112	0.857227	3.32002
		70	2.716	3.253	10.133	4.501	12.402	8.311	5.555	10.966	6.267	8.738	13.141	5.784	5.065	5.892	4.36			15	7.13893	0.849569	3.29037
		71	2.651	3.215	9.929	4.345	12.456	8.255	5.524	10.966	6.17	8.702	13.206	5.735	5.048	5.968	4.348			15	7.1012	0.855163	3.31203
		72	2.643	3.147	10.047	4.398	12.471	8.253	5.363	10.935	6.158	8.702	13.181	5.768	4.985	5.976	4.343			15	7.09133	0.858906	3.32653
		73	2.601	3.244	10.06	4.436	12.469	8.261	5.355	10.917	6.17	8.613	13.132	5.742	5.028	5.875	4.426			15	7.0886	0.853793	3.30673
		74	2.592	3.229	9.933	4.376	12.483	8.21	5.355	10.93	6.229	8.628	13.124	5.713	5.015	5.95	4.298			15	7.071	0.854928	3.31112
		75	2.594	3.182	10.098	4.363	12.468	8.185	5.308	10.915	6.152	8.655	13.2	5.701	5.015	5.836	4.373			15	7.06967	0.861183	3.33535
		76	2.655	3.29	10.051	4.419	12.419	8.241	5.267	10.951	6.029	8.651	13.149	5.699	5.007	5.731	4.36			15	7.06127	0.855792	3.31447
		77	2.668	3.141	9.971	4.378	12.388	8.146	5.224	10.918	6.006	8.681	13.116	5.706	4.909	5.647	4.298			15	7.01313	0.858025	3.32312
		78	2.635	3.266	9.949	4.435	12.339	8.212	5.241	10.925	5.959	8.664	13.143	5.704	4.765	5.684	4.231			15	7.01013	0.857479	3.321
		79	2.628	3.097	10.011	4.269	12.385	8.13	5.126	10.918	6.067	8.64	13.151	5.674	4.792	5.664	4.203			15	6.98367	0.866417	3.35562
		80	2.656	3.069	9.958	4.38	12.388	8.16	5.165	10.972	6.111	8.636	13.195	5.721	4.783	5.671	4.263			15	7.00853	0.864951	3.34994
		81	2.615	3.137	9.998	4.354	12.403	8.091	5.12	10.926	6.073	8.681	13.2	5.645	4.797	5.682	4.251			15	6.9982	0.866243	3.35495
		82	2.681	3.219	10.004	4.373	12.398	8.093	5.13	10.913	6.012	8.672	13.176	5.657	4.803	5.624	4.215			15	6.998	0.862475	3.34035
		83	2.706	3.162	9.936	4.416	12.336	8.072	5.013	10.902	6.032	8.651	13.172	5.674	4.706	5.619	4.068			15	6.96433	0.863337	3.34369
		84	2.563	3.054	9.916	4.328	12.324	7.961	4.936	10.933	6.076	8.583	13.134	5.616	4.748	5.596	4.139			15	6.92713	0.867254	3.35886
		85	2.588	3.096	10.002	4.381	12.322	8.041	4.972	10.967	6.062	8.653	13.088	5.639	4.769	5.645	4.125			15	6.95667	0.86579	3.35319
		86	2.582	3.058	9.911	4.288	12.327	7.988	4.945	10.907	6.065	8.63	13.124	5.726	4.637	5.495	4.151			15	6.92227	0.868113	3.36219
		87	2.582	3.021	9.927	4.342	12.366	8.002	4.893	10.9	6.003	8.591	13.092	5.65	4.699	5.774	4.062			15	6.92693	0.868059	3.36198
		88	2.489	3.051	9.936	4.364	12.273	8.016	4.91	10.913	6.047	8.598	13.067	5.607	4.685	5.441	4.024			15	6.89473	0.869372	3.36706
		89	2.517	3.024	9.9	4.338	12.397	7.835	4.885	10.938	6.106	8.579	13.116	5.666	4.61	5.43	4.062			15	6.89353	0.873756	3.38404
		90	2.571	2.958	9.858	4.394	12.412	8.021	4.852	10.944	5.912	8.594	13.08	5.65	4.596	5.406	4.038			15	6.88573	0.875121	3.38933
		91	2.548	2.993	9.867	4.309	12.369	7.881	4.898	10.959	5.968	8.613	13.113	5.632	4.62	5.493	4.049			15	6.88747	0.873942	3.38476
		92	2.573	2.946	9.902	4.312	12.376	7.94	4.793	10.921	6.009	8.553	13.128	5.556	4.617	5.473	4.024			15	6.87487	0.876611	3.3951
		93	2.494	3.023	9.84	4.394	12.351	7.951	4.733	10.912	5.416	8.564	12.914	5.612	4.603	5.622	4.029			15	6.83053	0.869745	3.36851
		94	2.569	2.941	9.854	4.28	12.336	7.942	4.746	10.921	5.795	8.57	12.994	5.603	4.651	5.598	3.986			15	6.8524	0.871521	3.37539
		95	2.615	2.869	9.891	4.295	12.342	7.99	4.664	10.923	5.889	8.491	13.078	5.551	4.565	5.622	4.036			15	6.85473	0.875943	3.39251
		96	2.66	2.911	9.876	4.363	12.408	7.979	4.711	10.923	5.443	8.538	12.998	5.61	4.53	5.641	4.043			15	6.84227	0.874592	3.38728
		97	2.573	2.89	9.836	4.453	12.4	7.967	4.686	10.954	5.947	8.506	12.992	5.596	4.546	5.484	4.009			15	6.85593	0.873721	3.38391
		98	2.615	2.953	9.856	4.399	12.341	7.879	4.758	10.946	5.935	8.483	12.966	5.525	4.484	5.467	4.028			15	6.84233	0.869229	3.36651
		99	2.592	2.85	9.927	4.44	12.322	7.874	4.697	10.935	5.924	8.432	13.006	5.572	4.504	5.415	4.007			15	6.83313	0.873558	3.38328
		100	2.485	2.939	9.918	4.357	12.386	7.807	4.692	10.926	5.883	8.483	12.983	5.554	4.523	5.361	3.977			15	6.81827	0.877162	3.39723
		101	2.431	2.89	9.734	4.262	12.437	7.887	4.694	10.938	5.941	8.506	12.968	5.554	4.508	5.34	3.995			15	6.80567	0.8795	3.40629
		102	2.389	2.852	9.82	4.257	12.429	7.879	4.735	10.918	5.944	8.519	12.945	5.538	4.527	5.31	3.971			15	6.8022	0.881379	3.41357
		103	2.5	2.922	9.736	4.308	12.3	7.912	4.645	10.925	5.909	8.404	12.962	5.556	4.533	5.236	3.887			15	6.78233	0.874114	3.38543
		104	2.542	2.852	9.78	4.3	12.3	7.823	4.694	10.892	5.51	8.498	12.924	5.589	4.459	5.179	3.951			15	6.75287	0.875683	3.39151
		105	2.519	2.911	9.874	4.295	12.349	7.821	4.607	10.923	5.686	8.477	12.996	5.551	4.499	5.12	3.898			15	6.7684	0.88195	3.41578
		106	2.508	2.753	9.796	4.333	12.419	7.854	4.598	10.923	5.809	8.577	12.952	5.543	4.406	5.08	3.917			15	6.76453	0.886252	3.43244
		107	2.389	2.806	9.741	4.266	12.331	7.823	4.6	10.912	5.657	8.494	12.889	5.567	4.429	4.778	3.809			15	6.6994	0.88679	3.43452
		108	2.452	2.876	9.727	4.342	12.314	7.819	4.532	10.905	5.762	8.485	12.914	5.569	4.426	4.759	3.789			15	6.7114	0.883479	3.4217
		109	2.323	2.881	9.778	4.219	12.288	7.827	4.581	10.92	5.833	8.411	12.945	5.545	4.404	4.938	3.744			15	6.70913	0.887192	3.43608
		110	2.378	2.904	9.741	4.349	12.322	7.804	4.521	10.931	5.818	8.398	12.998	5.518	4.377	4.819	3.631			15	6.7006	0.8902	3.44773
		111	2.275	2.88	9.729	4.269	12.325	7.724	4.485	10.936	5.754	8.387	12.937	5.56	4.322	4.802	3.679			15	6.67093	0.892051	3.4549
		112	2.218	2.809	9.747	4.319	12.392	7.8	4.474	10.902	5.78	8.502	12.962	5.569	4.377	4.948	3.643			15	6.69613	0.89655	3.47233
		113	2.351	2.774	9.729	4.243	12.351	7.747	4.44	10.867	5.777	8.428	12.92	5.549	4.357	4.948	3.612			15	6.67287	0.891696	3.45352
		114	2.477	2.819	9.729	4.242	12.373	7.763	4.451	10.895	5.833	8.44	12.922	5.56	4.345	4.793	3.641			15	6.68553	0.890186	3.44768
		115	2.406	2.883	9.687	4.269	12.356	7.695	4.404	10.858	5.833	8.36	12.878	5.538	4.301	4.807	3.636			15	6.66073	0.8867	3.43417
		116	2.385	2.804	9.763	4.191	12.369	7.665	4.408	10.871	5.853	8.34	12.876	5.576	4.259	4.753	3.589			15	6.6468	0.89281	3.45784
		117	2.382	2.855	9.732	4.205	12.339	7.589	4.306	10.887	5.804	8.355	12.84	5.493	4.271	4.647	3.572			15	6.61847	0.892284	3.4558
		118	2.382	2.863	9.734	4.181	12.349	7.677	4.265	10.797	5.771	8.353	12.851	5.525	4.267	4.636	3.466			15	6.6078	0.893949	3.46225
		119	2.34	2.814	9.738	4.172	12.351	7.619	4.276	10.723	5.689	8.355	12.899	5.48	4.246	4.695	3.449			15	6.58973	0.896223	3.47106
		120	2.298	2.833	9.714	4.188	12.336	7.626	4.308	10.745	5.771	8.37	12.861	5.538	4.26	4.598	3.468			15	6.59427	0.894538	3.46453

## Sheet: Fig. 2d
Sample																Data	Freq						Amp						Inter-peak interval
E. coli	1	1	S. aureus	1	1.7394	HK-S. aureus	1	1	P. aeruginosa	1	1.1949	P. aeruginosa-gacA(-)	1	1			E. coli	S. aureus	HK-S. aureus	P. aeruginosa	P. aeruginosa-gacA(-)		E. coli	S. aureus	HK-S. aureus	P. aeruginosa	P. aeruginosa-gacA(-)		E. coli	S. aureus	HK-S. aureus	P. aeruginosa	P. aeruginosa-gacA(-)
	2	1.00073		2	1.4698		2	1.0003		2	1.0406		2	1.0016			1	2	2	2	2		0.5806	2.73238	0.537475	1.21525	0.7216		78	33.6667	32.6667	33	33.6667
	3	1.00603		3	1.3138		3	1		3	1		3	1.0859			2	3	1.5	3.5	1.5		0.477425	1.74067	0.522633	0.602757	0.8607		28.6667	21.2	41.5	18.5	54.5
	4	1.01244		4	1.1686		4	1.0081		4	1.0206		4	1.1319			2	2.5	2	2.5	2		1.04523	1.43548	0.903725	0.92992	1.0814		29.6667	26.75	34.3333	25.75	32
	5	1.01027		5	1.14		5	1		5	1.0088		5	1.3884			1	2.5	2.5	2.5	2		0.347	0.84162	0.869233	0.76644	0.6206		65	25.25	26.75	25.25	35.3333
	6	1.0074		6	1.0066		6	1.003		6	1.1189		6	1.4925			1.5	2	1	2.5	2		0.9145	2.74322	0.73495	0.69602	0.5645		46	32.3333	49	25.5	34
	7	1.0464		7	1		7	1.0148		7	1.1913		7	1.5066			1.5	2.5	1	2.5	1.5		0.3818	2.32932	1.22607	1.0935	0.4762		39.5	24.75	56	24.75	51
	8	1.0501		8	1.1933		8	1.0309		8	1.356		8	1.5251			1.5	2.5	1.5	3.5	2.5		0.558667	1.78292	0.558225	0.927229	1.1883		43	24.75	49.5	18.3333	27.25
	9	1.0333		9	1.0581		9	1.0714		9	1.4977		9	1.4679			2	2.5	2	1	2.5		0.521875	2.05826	0.881525	0.7776	0.8706		33	25.25	32.3333	34	27
	10	1.0321		10	1.1471		10	1.1335		10	1.6318		10	1.3968			1	3	1	2.5	2.5		0.49885	3.4084	0.418725	0.74506	0.5358		49	20.8	59	26.5	26.25
	11	1.0754		11	1.3206		11	1.2761		11	1.8593		11	1.3321			2	3.5	2	2	2		0.581125	1.26826	1.10623	1.7136	1.3601		30.3333	18.3333	31.6667	33	36.6667
	12	1.0422		12	1.3912		12	1.3495		12	2.0721		12	1.2259			2	1	2	2	2		0.531825	1.4367	1.1125	2.1695	0.5872		33	36	33.6667	32	36.6667
	13	1.0277		13	1.515		13	1.3316		13	2.0943		13	1.123			1	3	2.5	1.5	2.5		0.5211	1.2921	1.45468	1.1516	0.5813		57	21	25.75	46	27.25
	14	1.0825		14	1.8534		14	1.4463		14	2.0751		14	1.0696			2	2.5	1	2	2.5		0.726	2.92732	0.5229	2.5138	0.6475		33.6667	26	63	31.6667	27.75
	15	1.044		15	2.249		15	1.6001		15	1.9805		15	1.0303			2	2.5	2	1.5	2		0.37535	1.44364	0.4055	2.19727	0.9063		28.6667	25	33	48	36.6667
	16	1.0524		16	2.335		16	1.4808		16	1.7742		16	1.0111			1.5	2	2	1.5	2		0.587733	1.65975	0.5267	2.6215	0.786		48	30.3333	32.3333	34.5	34.6667
	17	1.0529		17	2.267		17	1.4718		17	1.4967		17	1			2	2	2.5	2.5	1.5		0.4692	2.99383	0.795475	1.9424	0.7244		33.6667	34.3333	25.25	25	50
	18	1.0498		18	2.1766		18	1.3536		18	1.2422		18	1.0059			2	2	1.5		1		0.44475	2.8004	0.90875		0.6437		32.3333	33	50		69
	19	1.0444		19	1.9069		19	1.2872		19	1		19	1.0262				2.5	2.5		0.5			2.68286	0.596525		0.6454			26.5	25.75
	20	1		20	1.5609		20	1.1427		20	1.0061		20	1.0046
	21	1.0482		21	1.334		21	1.0752		21	1.0253		21	1.0791		n=	17	18	18	16	18		17	18	18	16	18		17	18	18	16	17
	22	1.0785		22	1.2856		22	1		22	1.0902		22	1.1396		Average	1.64706	2.41667	1.80556	2.21875	1.91667		0.562531	2.08762	0.782323	1.37897	0.766756		41.6765	26.9583	38.9722	30.1094	37.6275
	23	1.0952		23	1.112		23	1.0012		23	1.1268		23	1.1677		SEM	0.102941	0.129415	0.128712	0.170592	0.129415		0.0444438	0.176704	0.0707664	0.17475	0.0566725		3.42707	1.22541	2.89339	2.07654	2.86554
	24	1.0686		24	1		24	1.0185		24	1.1768		24	1.1912		STDEV	0.424437	0.549063	0.546079	0.682367	0.549063		0.183246	0.749692	0.300237	0.699	0.240441		14.1302	5.19898	12.2756	8.30616	11.8149
	25	1.0369		25	0.99598		25	1.0126		25	1.2027		25	1.2131
	26	1.0893		26	1.0541		26	1		26	1.318		26	1.3037
	27	1		27	1.0506		27	1.0163		27	1.5041		27	1.2847
	28	1.0262		28	1.0496		28	1.0177		28	1.6578		28	1.3336
	29	1.1056		29	1.1653		29	1.0148		29	1.8339		29	1.4257
	30	1.2154		30	1.1238		30	1.0104		30	1.9427		30	1.4388
	31	1.1107		31	1.176		31	1		31	1.9693		31	1.3583
	32	1.1429		32	1.5569		32	1.0053		32	1.8697		32	1.2543
	33	1.2635		33	1.9914		33	1.0038		33	1.7676		33	1.2171
	34	1.2893		34	2.25		34	1.0038		34	1.694		34	1.2115
	35	1.3453		35	2.3809		35	1.0125		35	1.4845		35	1.1828
	36	1.4546		36	2.379		36	0.99954		36	1.2228		36	1.1143
	37	1.4963		37	2.262		37	1.0058		37	1.0524		37	1.0881
	38	1.3839		38	2.0811		38	1.0502		38	1.032		38	1.1303
	39	1.3288		39	1.6523		39	1.0811		39	1.0093		39	1.0727
	40	1.3431		40	1.342		40	1.1389		40	1.0296		40	1.0455
	41	1.3791		41	1.2248		41	1.2201		41	1		41	1.0203
	42	1.3394		42	1.2955		42	1.2644		42	1.227		42	1
	43	1.2491		43	1.1231		43	1.3123		43	1.391		43	1.0027
	44	1.1875		44	1.0973		44	1.354		44	1.5403		44	1.0041
	45	1.1059		45	1.0116		45	1.4666		45	1.6162		45	1.0107
	46	1.0737		46	1.0759		46	1.5607		46	1.6667		46	1.022
	47	1.0415		47	1		47	1.6838		47	1.6933		47	1.0353
	48	1		48	1.1837		48	1.5425		48	1.6565		48	1.1211
	49	1.0065		49	1.1772		49	1.3848		49	1.6367		49	1.2732
	50	1.0325		50	1.2456		50	1.3264		50	1.7425		50	1.3662
	51	1.0695		51	1.3415		51	1.2884		51	1.7544		51	1.3922
	52	1.0311		52	1.6567		52	1.1904		52	1.7327		52	1.4102
	53	1.0417		53	1.8849		53	1.1279		53	1.5555		53	1.3928
	54	1.084		54	2.2511		54	1.0971		54	1.3165		54	1.4867
	55	1.0932		55	2.4634		55	1.0669		55	1.1924		55	1.4058
	56	1.0782		56	2.4515		56	1.0516		56	1.2059		56	1.3132
	57	1.0824		57	2.3101		57	1.035		57	1.247		57	1.222
	58	1.1338		58	2.063		58	1.0115		58	1.3529		58	1.1464
	59	1.0954		59	1.7486		59	1.0092		59	1.3653		59	1.0618
	60	1.0773		60	1.5775		60	1		60	1.3676		60	1.0219
	61	1.0841		61	1.5144		61	1.0016		61	1.2608		61	1.0078
	62	1.1345		62	1.2681		62	1.0069		62	1.1746		62	1.006
	63	1.1221		63	1.2573		63	1.0391		63	1.0894		63	1.0041
	64	1.1273		64	1.0613		64	1.0544		64	1.0792		64	1.0028
	65	1.1427		65	1.0653		65	1.0273		65	1.0905		65	1.0011
	66	1.1399		66	1		66	1.0351		66	1.1265		66	1
	67	1.068		67	1.0398		67	1.0335		67	1.1278		67	1.0049
	68	1.0212		68	1.0371		68	1.0263		68	1.0695		68	1.009
	69	1		69	1.0672		69	1.0289		69	1.0461		69	1.086
	70	1.0136		70	1.1316		70	1.0187		70	1.0395		70	1.1075
	71	1.1062		71	1.1686		71	1.0232		71	1.0328		71	1.1035
	72	1.1904		72	1.3111		72	1.0254		72	1.05		72	1.1249
	73	1.3663		73	1.5283		73	1.0319		73	1.0302		73	1.1057
	74	1.5255		74	1.8405		74	1.0355		74	1.0358		74	1.1593
	75	1.5201		75	2.1935		75	1.0264		75	1.0617		75	1.0975
	76	1.5378		76	2.3963		76	1.0134		76	1.2403		76	1.1137
	77	1.5191		77	2.4097		77	1.0069		77	1.5134		77	1.2056
	78	1.4826		78	2.5118		78	1.0076		78	1.6413		78	1.2873
	79	1.3594		79	2.3494		79	1.0001		79	1.818		79	1.393
	80	1.2083		80	2.0986		80	1		80	1.9358		80	1.4404
	81	1.1684		81	1.8157		81	1.0097		81	1.9002		81	1.4334
	82	1.1645		82	1.4829		82	1.0233		82	1.7429		82	1.4107
	83	1.1084		83	1.5566		83	1.0207		83	1.5406		83	1.3409
	84	1.0723		84	1.363		84	1.0278		84	1.3052		84	1.2718
	85	1.0064		85	1.2335		85	1.0275		85	1.1684		85	1.188
	86	1.0032		86	1.1579		86	1.0477		86	1.046		86	1.0918
	87	1		87	1.1898		87	1.0082		87	1		87	1.0525
	88	1.0126		88	1.0361		88	1.0369		88	1.0127		88	1.0291
	89	1.0522		89	1		89	1.035		89	1.0187		89	1.0154
	90	1.0701		90	1.0324		90	1.023		90	1.0234		90	1.009
	91	1.0844		91	1.0908		91	1.0442		91	1.0354		91	1.0037
	92	1.1029		92	1.163		92	1.0118		92	1.0473		92	0.99961
	93	1.0693		93	1.0461		93	1		93	1.0744		93	1
	94	1.1122		94	1.0439		94	1		94	1.0871		94	1.0133
	95	1.1303		95	1.274		95	1.0179		95	1.2006		95	1.06
	96	1.1005		96	1.4696		96	1.0409		96	1.4461		96	1.0614
	97	1.0525		97	1.8106		97	1.0929		97	1.6296		97	1.0587
	98	1.0042		98	2.146		98	1.1235		98	1.7955		98	1.083
	99	0.99906		99	2.3289		99	1.2245		99	1.8958		99	1.1119
	100	1.0039		100	2.4341		100	1.2536		100	1.8849		100	1.1004
	101	1		101	2.4863		101	1.3431		101	1.7346		101	1.1256
	102	0.99972		102	2.184		102	1.4523		102	1.5043		102	1.1283
	103	1.0059		103	1.9738		103	1.5403		103	1.2982		103	1.1224
	104	0.99947		104	1.7422		104	1.6051		104	1.1247		104	1.1219
	105	1		105	1.5412		105	1.6382		105	1.0545		105	1.1422
	106	1.0027		106	1.2914		106	1.5688		106	1.0468		106	1.159
	107	1.0913		107	1.1942		107	1.4704		107	1.0249		107	1.232
	108	1.1791		108	1.2904		108	1.3997		108	1.0144		108	1.2222
	109	1.2655		109	1.159		109	1.319		109	0.99752		109	1.2738
	110	1.3024		110	1.0536		110	1.2464		110	1		110	1.2943
	111	1.4314		111	1.0209		111	1.2026		111	1.0303		111	1.2878
	112	1.4773		112	1.0879		112	1.165		112	1.0606		112	1.2735
	113	1.5062		113	1.0656		113	1.1311		113	1.1593		113	1.2461
	114	1.4357		114	1		114	1.0997		114	1.2144		114	1.1875
	115	1.2984		115	1.0334		115	1.0719		115	1.3075		115	1.1291
	116	1.2643		116	1.1694		116	1.0549		116	1.3771		116	1.0717
	117	1.1531		117	1.3317		117	1.0476		117	1.4697		117	1.0358
	118	1.1063		118	1.5727		118	1.0255		118	1.5036		118	1.0309
	119	1.0529		119	1.8089		119	1.0066		119	1.5498		119	1.0142
	120	1		120	2.1122		120	1		120	1.6132		120	1

## Sheet: Fig. 2e
Sample																		Data	Freq								Amp								Inter-peak interval
WT	1	1	trpa-1(ok999)	1		gtl-1 RNAi in IECs	1		gon-2	1	gon-2 rescue	1	WT (glued)	1	gon-2(glued)	1			WT	trpa-1	gtl-1 RNAi in IECs	gon-2	gon-2 rescue	WT (glued)	gon-2(glued)		WT	trpa-1	gtl-1 RNAi in IECs	gon-2	gon-2 rescue	WT (glued)	gon-2(glued)		WT	trpa-1	gtl-1 RNAi in IECs	gon-2	gon-2 rescue	WT (glued)	gon-2(glued)
	2	1.0139		0.98562			1.0043			1.0044		1.0793		1.0011		1.0043			2.5	2	2.5	1	2.5	1.5	1		2.2243	0.57125	2.2174	1.1546	2.3482	1.2454	0.7795		27	33.6667	25.25	56	27.5	46	64
	3	1.045		0.98518			1			1		1.2243		1.0076		0.99925			2.5	2	3	1.5	2	2	2		1.4828	2.18035	2.2349	1.4578	1.7237	0.9073	0.9312		26.5	34.3333	21.2	48	33.3333	35.3333	34.3333
	4	1.0873		1			1.0164			1.009		1.4273		1.0048		1.0083			2.5	2.5	2.5	1	2.5	1.5	1		1.2866	0.68102	1.5842	1.2851	3.001	1.2377	1.4575		26	25	25.25	63	24.25	50	66
	5	1.0664		1.0209			1.0507			1.0279		1.7159		1		1.038			2	2.5	3	0.5	3	1	1.5		0.7277	2.91616	3.5014	1.0616	1.3289	1.06818	1.1982		32.3333	24.5	22	43	21	53	41
	6	1.1669		1.0666			1.0509			1.0147		1.9902		1.0042		1.0218			1.5	2	2.5	1.5	2.5	2.5	2		2.331	3.6599	3.0642	1.2839	2.4742	1.43736	0.9871		32.5	35	26.5	59	25.75	27.25	34
	7	1.3148		1.2382			1.1017			1		2.105		1.0007		1.0074			2.5	2.5	1.5	1	2	1	1.5		2.5076	3.07304	2.1542	0.3194	1.7612	0.857317	1.6821		25	25	38	41	34.6667	46	48
	8	1.486		1.5703			1.1253			1.0039		2.1365		1		1			2.5	2.5	2	1.5	2.5	1.5	0.5		2.9849	2.8538	1.4829	0.741	1.6767	1.10152	0.9177		26	25.75	33.3333	53	24.75	51	43
	9	1.7729		1.8857			1.2113			1.0053		2.0511		1.0033		1.0417			2	2.5	2.5	1	2.5	2	0.5		3.2223	2.73988	0.8878	0.5435	3.3818	1.27365	1.1512		35.6667	25.75	25.5	67	26.75	34.3333	56
	10	2.1201		2.2124			1.3615			1.003		1.8639		1.0096		1.1156			2.5	2.5	1.5	1	2	1.5	1.5		3.535	2.25742	1.6375	1.4241	2.5496	1.66272	1.2386		24.25	24.25	43	34.3333	35.3333	42	70
	11	2.5203		2.3485			1.5838			1		1.6066		1.0198		1.1951			2	2.5	2	2	3.5	0.5	0.5		2.434	3.05186	2.5374	1.0734	1.7481	0.7869	0.8582		33.6667	24	33	33.6667	18	42	39
	12	2.8504		2.37			1.8288			1.0086		1.3509		1.05		1.3059			3	2.5	3	2	2.5	1.5	1		2.3424	2.6109	2.3814	1.1413	2.7897	1.0181	0.6503		21	24.75	20.6	51	26	39	36.6667
	13	2.9086		2.2984			2.02			1.0115		1.1596		1.1091		1.4369			2.5	3	2.5	1.5	3	1	1		1.4715	2.5953	1.288	0.7966	1.8213	1.9249	1.365		24.75	21	26	47	21.4	52	26.25
	14	2.7354		2.0864			2.2043			1.0295		1.0508		1.2962		1.5584			1.5	2	2	1.5	2.5	1	1.5		2.16	2.83038	2.6375	1.3834	2.4038	0.578	1.0916		30	35.6667	33.3333	43	25.75	49
	15	2.5219		1.74			2.2855			1.0683		1.0156		1.334		1.6504			2	2.5	1.5	1.5	2.5	1.5	2		1.6993	0.78792	2.5374	1.6556	1.0097	0.7268	1.4671		33.6667	25.75	36.5		25	67
	16	2.344		1.403			2.2712			1.1054		1.0105		1.5566		1.7233			2.5	2.5	2	0.5	1.5	1	2.5		3.1172	1.60484	2.3814	0.5859	3.4909	1.4168	1.2727		24.75	26.25	34.3333		39
	17	2.0515		1.1727			2.1502			1.1827		0.99884		1.7231		1.7566			2.5	2	1.5		2				3.736	2.962	1.288		1.8176				23.75	35.3333	33		34.3333
	18	1.7123		1.0663			1.969			1.3785		1		1.7349		1.7577			2	2.5							2.7592	2.31006							33.6667	25.25
	19	1.4397		1.0182			1.7639			1.4042		1.0113		1.6932		1.735			2	2							1.7428	2.39648							26.3333	35.3333
	20	1.2967		1.0131			1.5417			1.5308		1.0302		1.5433		1.6871
	21	1.1874		1			1.3419			1.6611		1.0396		1.484		1.611		n=	18	18	16	15	16	15	15		18	18	16	15	16	15	15		18	18	16	13	16	14	12
	22	1.1211		1.0115			1.1971			1.6924		1.0581		1.3514		1.5211		Average	2.25	2.36111	2.21875	1.26667	2.4375	1.4	1.33333		2.32026	2.33792	2.11347	1.06048	2.2079	1.14951	1.13653		28.1574	28.1435	29.8	49.1538	27.676	45.2798	46.5208
	23	1.0821		1.0178			1.112			1.5897		1.0943		1.2379		1.4469		SEM	0.0926198	0.067707	0.136693	0.118187	0.119678	0.130931	0.159364		0.192949	0.207494	0.175647	0.0994713	0.178828	0.0940698	0.0740294		1.02736	1.18938	1.65458	2.86436	1.48355	2.62196	4.12038
	24	1.1018		1.0097			1.0751			1.4323		1.2073		1.1646		1.3897		STDEV	0.392953	0.287257	0.546771	0.457738	0.478714	0.507093	0.617213		0.818612	0.880321	0.702587	0.385251	0.715312	0.364331	0.286715		4.3587	5.04609	6.61833	10.3276	5.9342	9.81047	14.2734
	25	1.0622		1.0028			1.044			1.3696		1.4057		1.1114		1.3305
	26	1.023		1.0077			1.0277			1.2375		1.7068		1.072		1.2689
	27	1		1.0138			1.013			1.1234		2.0267		1.045		1.2083
	28	1.016		1.0592			1			1.0945		2.2952		1.0243		1.1607
	29	1.0915		1.2577			1.0311			1.0277		2.4866		1.0075		1.1193
	30	1.3315		1.5653			1.0551			1.0012		2.5677		1.0031		1.0802
	31	1.6454		1.8523			1.1534			1.0004		2.4751		1.0009		1.0577
	32	1.985		2.0412			1.3426			1		2.2494		1		1.0306
	33	1.9876		2.1739			1.5922			1.0126		1.9464		1.0005		1.0154
	34	1.6611		2.2282			1.8968			1.0159		1.6299		1.0057		1.0126
	35	1.5342		2.2038			2.1013			1.0124		1.4072		1.0069		1
	36	1.409		2.0384			2.1978			1		1.2548		1.0091		1.01
	37	1.2986		1.7441			2.2176			1.0014		1.1427		1.0082		1.0012
	38	1.2369		1.4438			2.1782			1.0226		1.0729		1.0069		1.042
	39	1.1489		1.2104			2.0676			1.0353		1.036		1.007		1.0055
	40	1.1832		1.0941			1.9502			1.0439		1.0197		1.0064		1.0045
	41	1.2605		1.0394			1.7916			1.0387		1.0192		1.0044		1.039
	42	1.3893		1.0102			1.6074			1.0453		1.0063		1.004		1.0294
	43	1.5049		0.99887			1.4132			1.0416		1		1.0031		1.0142
	44	1.6813		0.99623			1.2687			1.0323		1.0137		1.001		1.0086
	45	1.8806		0.99985			1.1415			1.0145		1.0409		1		1.0113
	46	2.2036		1.0004			1.0719			1		1.1105		1.0027		1.0093
	47	2.5205		1			1.0601			1.012		1.2282		1.001		1.0078
	48	2.5074		1.0082			1.024			1.0092		1.439		1		1.0022
	49	2.2782		1.0201			1.0191			1.0138		1.7129		1.0109		1.0081
	50	2.0938		1.0414			1			1.0144		2.0274		1.0144		1.0029
	51	1.9616		1.163			1.0136			1.0143		2.2781		1.0195		1.0104
	52	1.6238		1.3895			1.0099			1.0151		2.4024		1.025		1.0344
	53	1.2453		1.595			1.04			1.0111		2.3927		1.0461		1.0238
	54	1.1196		1.8496			1.0915			1		2.3081		0.9961		1.0149
	55	1.0485		2.0667			1.2791			1.0011		2.1139		1.0032		1.0027
	56	1.0373		2.1624			1.4678			1.0081		1.8227		1.0222		1.0459
	57	1.0907		2.1506			1.7101			1.0115		1.5378		1.0201		1.0418
	58	1.0279		1.9763			1.935			1.014		1.319		1.0183		1.0235
	59	1		1.7073			2.1095			1.0146		1.1798		1.0109		1.0092
	60	1.0051		1.4637			2.1651			1.0154		1.0941		1.0214		1.038
	61	1.0144		1.267			2.1616			1.0063		1.0451		1.0227		1.0218
	62	1.0746		1.1494			2.0955			1.0036		1.0291		1.0394		1.0074
	63	1.1358		1.0765			2.008			1		1.0171		1.0063		1
	64	1.2308		1.0491			1.8891			1.0051		1.0084		1.0107		1.0084
	65	1.3476		1.0357			1.736			1.013		1.0013		1.0309		1.0022
	66	1.4638		1.0289			1.5999			1.0133		1		1.0048		1.0016
	67	1.6188		1.0152			1.4314			1.0081		1.006		1.0076		1.0048
	68	1.8895		1			1.3084			1.003		1.0201		1.0028		1.0006
	69	2.1196		1.0149			1.1889			1.0028		1.041		1.0128		1.0009
	70	2.3812		1.016			1.0934			1.0022		1.0897		1.0393		1.0197
	71	2.5386		1.0504			1.0574			1		1.2233		1.0227		1.0027
	72	2.6582		1.1286			1.0223			1.0006		1.5412		1.0122		1.0229
	73	2.6518		1.2722			1.0061			1		1.9504		1.0049		1.0092
	74	2.3777		1.4735			1.0082			1.005		2.2854		1		1.0043
	75	2.2313		1.6434			1			1.0077		2.6151		0.99808		1.0072
	76	2.0807		1.8786			1.0035			1.0087		2.8149		0.9954		1
	77	1.8962		1.9706			1.0146			1.008		2.7925		0.99526		1.0076
	78	1.7133		1.9862			1.0363			1.0034		2.5954		0.99471		1.0189
	79	1.5277		1.8936			1.1241			1.0031		2.3118		0.9965		1.0209
	80	1.4079		1.7463			1.3535			1.0036		1.9682		0.99796		1.0064
	81	1.282		1.5787			1.6591			1.0003		1.6374		1		1
	82	1.1935		1.4298			1.9826			1		1.4009		1.0063		1.0085
	83	1.1305		1.3057			2.233			1.0005		1.2417		1.0169		1.0335
	84	1.0614		1.1757			2.3548			0.99979		1.1346		1.0343		1.0938
	85	1.01		1.103			2.4085			1.005		1.0658		1.062		1.1805
	86	0.99756		1.0662			2.3848			1.0001		1.0251		1.1112		1.2935
	87	1		1.0311			2.3082			1.0017		1.0103		1.173		1.4179
	88	1.0087		1.0061			2.2126			1.0048		1.0058		1.2806		1.5233
	89	1.0336		1			2.0812			1.0034		1.0042		1.3973		1.6008
	90	1.0719		1.0076			1.9404			1		1.0044		1.5511		1.6528
	91	1.1169		1.0232			1.7865			1.0357		1		1.5781		1.6883
	92	1.1763		1.035			1.6103			1.0481		1.0074		1.6301		1.7241
	93	1.2571		1.0525			1.4364			1.1248		1.027		1.8408		1.6873
	94	1.3651		1.1265			1.2988			1.2918		1.0437		1.7915		1.6618
	95	1.5658		1.2901			1.1854			1.3667		1.0723		1.6721		1.603
	96	1.8233		1.5297			1.1118			1.3566		1.1011		1.5765		1.5255
	97	2.0669		1.8025			1.0633			1.3394		1.1521		1.4296		1.4438
	98	2.3081		2.1809			1.0364			1.4515		1.3229		1.3498		1.3575
	99	2.5437		2.4955			1.0451			1.5675		1.609		1.2703		1.2692
	100	2.7503		2.6375			1.0398			1.6989		1.9215		1.1954		1.1844
	101	2.7431		2.6254			1.0326			1.8343		2.201		1.1364		1.0971
	102	2.5969		2.5081			1.0158			1.822		2.3794		1.101		1.0357
	103	2.5057		2.2835			1			1.5727		2.4808		1.0668		1
	104	2.3613		1.9762			1.0136			1.3008		2.5344		1.0429		1.0081
	105	2.1885		1.6546			1.0294			1.1618		2.4771		1.0274		1.0084
	106	2.0051		1.3941			1.1045			1.0998		2.3312		1.0176		1.0122
	107	1.8213		1.2263			1.3413			1.0604		2.1268		1.0104		1.016
	108	1.6314		1.1295			1.5956			1.0297		1.8936		1.006		1.0048
	109	1.4506		1.0841			1.7831			1		1.6836		1.0034		1.0106
	110	1.2982		1.0446			1.8768			1.0084		1.5049		1.0008		1.0109
	111	1.1968		1.0208			1.9202			1.0146		1.3629		1		1.0197
	112	1.1291		1.0041			1.8889			1.0169		1.2425		1.0018		1.0027
	113	1.0907		1			1.827			1.0236		1.1518		1.004		1.0229
	114	1.0646		0.99466			1.7383			1.0281		1.0955		1.0031		1.0192
	115	1.0246		0.9902			1.6369			1.025		1.0483		1.0021		1.0043
	116	1		0.99859			1.5201			1.0176		1.0324		1.0012		1.0072
	117	0.99427		0.98935			1.4007			1.0108		1.0089		1		1.013
	118	0.99057		0.98059			1.2684			1.0067		1		1.0018		1.0056
	119	0.99435		0.97397			1.1289			1.0041		0.99578		1		1.0143
	120	1		1			1			1		1		1		1

## Sheet: Fig. 2f
Data	DA3						DB4						VA4						VA5						VB6
	WT	gon-2	gon-2 rescue	nhx-6	nhx-6;gon-2		WT	gon-2	gon-2 rescue	nhx-6	nhx-6;gon-2		WT	gon-2	gon-2 rescue	nhx-6	nhx-6;gon-2		WT	gon-2	gon-2 rescue	nhx-6	nhx-6;gon-2		WT	gon-2	gon-2 rescue	nhx-6	nhx-6;gon-2
	7.22797	9.95675	8.76506	15.2865	9.68148		4.73722	9.79724	11.7871	18.3287	12.5974		7.22797	8.6693	5.5381	19.0264	11.2234		5.11073	8.89147	7.76466	17.1571	12.9601		3.88183	5.55003	7.56918	16.6267	9.38869
	8.10683	17.7869	4.98259	11.5818	13.0565		6.42203	7.53217	7.26746	11.2753	7.06972		13.6999	14.3543	5.68731	8.57035	9.2446		5.72334	10.1722	7.44168	7.94459	14.271		5.96488	9.67595	8.52443	15.856	11.9376
	6.01052	9.8834	5.79803	9.71812	9.63898		5.78784	9.80536	5.78083	8.19644	13.8079		5.07522	8.27274	8.75783	7.97088	8.0363		5.6551	10.758	6.46807	12.1684	9.52619		7.68618	10.4015	9.92483	9.96927	11.0944
	6.07184	7.91426	6.24245	19.0264	11.8717		6.28199	6.89325	6.48279	10.2738	12.1981		10.2164	11.1107	7.62178	12.2902	10.3016		5.80431	10.2584	8.3184	10.8715	6.00892		8.64142	12.2968	9.77172	9.31638	6.64802
	5.19418	12.8223	10.5693	7.39446	11.9818		7.85423	11.8965	6.37628	9.90893	13.8619		5.32002	10.0528	5.95456	11.5818	8.09356		8.87482	12.2394	7.04777	17.8601	9.10794		10.0418	13.0464	6.77616	18.9994	15.5602
	4.97957	8.67543	6.33928	7.00856	10.5559		4.64122	10.1618	6.23755	7.37838	9.62271		5.50408	9.38436	5.18259	9.71812	8.71976		7.73878	12.7965	6.18376	17.1211	11.6239		9.88872	12.6339	5.02029	11.8092	8.89963
	11.1181	18.5297	9.07613	8.69079	17.7309		6.13868	17.5106	7.56845	8.54486	8.68708		6.08636	7.79188	6.47621	14.9165	10.8042		6.07156	9.78016	6.93342	8.45406	6.72498		6.89316	11.6435	8.12842	8.60008	8.14584
	6.26337	10.38	7.15297	13.8991	9.753		6.8442	13.8508	5.35743	18.3994	14.3951		6.26337	12.9489	5.40019	7.39446	8.43166		5.29959	8.02429	5.46695	7.46837	8.03607		5.13729	14.6746	8.68552	9.10735	9.51337
	11.8621	12.2491	6.18837	19.8008	8.83471		5.85583	9.28978	8.03182	8.48788	12.5056		10.8828	7.45048	6.37634	9.69709	10.1271		6.59321	11.8004	6.19247	8.75972	13.5663		8.24542	9.52333	6.52398	8.96004	10.6048
	8.09879	8.38174	11.7871	14.8589	9.71819		6.55779	12.5435	5.93552	7.20087	8.85067		5.69768	10.4362	6.64188	8.69079	17.1631		5.51719	13.2008	2.51103	8.25373	9.34187		8.80252	7.60912	6.02442	7.15538	12.9771
	7.02588	11.1261	8.02379	10.6381	7.33438		6.45128	10.4806	5.99684	7.95688	9.78733		6.31254	8.12359	8.81044	10.4455	8.68185		6.49334	13.0477	7.83921	7.03367	10.1253		6.64098	8.16177	6.33725	7.63909	8.90449
	7.43164	10.057	6.95088	12.3363	10.4074		6.31255	8.76242	5.11918	9.60893	8.81722		7.67968	12.5667	7.11097	19.8008	8.91914		6.75888	9.29188	5.84954	7.11651	10.8292		6.14142	14.8834	6.33728	8.11316	15.9355
	6.48975	8.67659	7.35664	8.32528	11.0394		7.64345	12.5205	4.90457	19.8633	9.32132		6.45425	8.72097	4.99373	7.61102	7.03982		8.92744	11.0132	6.67062	11.8033	10.4455		9.05515	8.52966	8.22555	9.43511	13.7573
	8.34439	11.1759	6.41475	15.6364	8.44269		5.43243	8.51592	11.0431	11.325	11.7986		6.45428	8.83042	6.17877	12.3527	11.0855		8.46424	9.27367	5.75117	11.126	12.611		3.89447	8.20668	8.34724	13.8761	10.2373
	7.31245	8.31633	8.26939	13.3628	10.1976		6.45485	8.90429	6.18837	14.6353	10.1967		8.34255	7.48644	3.76483	15.3015	14.4177		5.46422	7.82083	6.79925	13.6253	9.85889		7.32045	7.23307	5.34722	12.3059	6.5527
n=	15	15	15	15	15		15	15	15	15	15		15	15	15	15	15		15	15	15	15	15		15	15	15	15	15
Average	7.43582	11.0621	7.59445	12.5043	10.683		6.22771	10.5643	6.93849	11.4256	10.9012		7.41448	9.74665	6.2997	11.6912	10.1526		6.56645	10.5579	6.48253	11.1176	10.3358		7.21571	10.2713	7.43623	11.1846	10.6771
SEM	0.499106	0.832718	0.47869	1.02817	0.626398		0.228859	0.705073	0.520138	1.10918	0.582926		0.628517	0.55231	0.353104	1.02569	0.682203		0.340371	0.455639	0.354204	0.982783	0.618646		0.506984	0.727731	0.391697	0.935063	0.747066
STDEV	1.93303	3.2251	1.85396	3.98209	2.42603		0.886368	2.73074	2.01449	4.29585	2.25766		2.43423	2.13909	1.36757	3.97249	2.64216		1.31825	1.76468	1.37183	3.8063	2.39601		1.96354	2.81849	1.51704	3.62148	2.89337
sample
VA5	WT	Time (s)	1	2	3	4	5	6	7	8	9	10	11	12	13	14	15			n=	Average	SEM	STDEV
		1	6.258	6.667	6.941	7.338	11.344	8.756	8.05	6.677	8.389	6.963	7.971	7.856	9.948	8.91296	6.34421			15	7.89434	0.367284	1.42249
		2	6.091	6.505	6.838	7.409	11.208	8.788	8.033	6.576	8.238	6.838	7.922	7.727	9.901	9.00596	6.20621			15	7.81908	0.37391	1.44815
		3	5.955	6.58	6.779	7.295	11.091	8.74	7.954	6.353	8.278	6.836	7.904	7.754	9.936	8.88896	6.18621			15	7.76868	0.374994	1.45235
		4	5.75	6.557	6.725	7.246	10.987	8.549	7.721	6.516	8.036	6.744	7.863	7.669	9.882	8.96096	6.02921			15	7.68234	0.374074	1.44878
		5	5.814	6.536	6.76	7.127	10.926	8.6	7.466	6.365	7.998	6.644	7.866	7.675	9.784	8.94196	5.92221			15	7.62834	0.374032	1.44862
		6	5.998	6.47	6.718	7.048	10.821	8.799	7.549	6.385	7.959	6.602	7.837	7.662	9.737	8.93396	6.04121			15	7.63734	0.366172	1.41818
		7	6.138	6.453	6.397	7.007	10.767	8.812	7.582	6.372	7.86	6.631	7.809	7.58	9.901	8.83396	6.01921			15	7.61081	0.369195	1.42989
		8	6.311	6.411	6.28	6.948	10.663	8.782	7.522	6.257	7.834	6.623	7.785	7.284	9.734	8.75096	5.99121			15	7.54508	0.361192	1.39889
		9	6.384	6.467	6.265	6.916	10.613	8.651	7.378	6.206	7.869	6.515	7.734	7.492	9.767	8.72896	6.04721			15	7.53554	0.357146	1.38322
		10	5.972	6.376	6.346	6.689	10.566	8.65	7.287	6.219	7.915	6.489	7.676	7.426	9.8	8.77996	6.03921			15	7.48201	0.367002	1.42139
		11	5.89	6.268	6.316	6.67	10.468	8.516	7.267	6.12	7.812	6.512	7.574	7.405	9.807	8.74396	6.04921			15	7.42788	0.365051	1.41384
		12	5.57	6.279	6.64	6.745	10.451	8.501	7.216	6.119	7.853	6.497	7.55	7.367	9.789	8.73996	6.07621			15	7.42621	0.36578	1.41666
		13	5.42	6.267	6.549	6.714	10.441	8.453	7.191	6.094	7.749	6.505	7.506	7.302	9.748	8.91296	6.02421			15	7.39174	0.372522	1.44277
		14	5.148	6.209	6.478	6.682	10.262	8.326	7.131	6.127	7.664	6.404	7.217	7.284	9.604	8.66296	6.05421			15	7.28354	0.36362	1.40829
		15	5.585	6.163	6.358	6.695	10.292	8.438	7.106	5.98	7.583	6.36	7.022	7.239	9.629	7.12296	6.09621			15	7.17794	0.346688	1.34272
		16	5.989	6.043	6.307	6.482	10.215	8.318	7.033	5.947	7.413	6.316	7.055	7.244	9.603	8.28496	5.97621			15	7.21508	0.347452	1.34567
		17	6.178	6.041	6.328	6.455	10.286	8.384	6.941	6.026	7.491	6.372	7.016	7.242	9.653	8.86096	6.09621			15	7.29134	0.356897	1.38226
		18	6.061	6.043	6.383	6.659	9.663	8.388	6.871	5.89	7.64	6.423	7.041	7.181	9.682	8.91096	6.00921			15	7.25634	0.339322	1.31419
		19	6.036	6.114	6.285	6.55	9.585	8.404	6.943	5.939	7.656	6.264	7.021	7.136	9.673	8.78496	5.88221			15	7.21821	0.338538	1.31115
		20	5.994	6.054	6.363	6.461	9.591	8.376	6.849	5.927	7.606	6.14	7.283	7.11	9.725	8.90696	5.91421			15	7.22001	0.345709	1.33892
		21	5.879	6.086	6.324	6.441	9.494	8.312	6.788	5.823	7.392	6.1	7.256	7.119	9.738	8.93396	5.95621			15	7.17614	0.34598	1.33997
		22	5.973	6.076	6.24	6.507	9.442	8.381	6.743	5.825	7.397	6.105	7.216	7.019	9.638	8.97396	5.89721			15	7.16221	0.343158	1.32904
		23	5.839	6.082	6.083	6.445	9.396	8.293	6.711	5.768	7.287	6.063	7.198	7.093	9.642	8.90896	5.89921			15	7.11388	0.345055	1.33639
		24	5.621	6.007	6.147	6.445	9.345	8.365	6.616	5.748	6.929	6.059	7.109	7.03	9.638	8.74896	5.90921			15	7.04781	0.345566	1.33837
		25	5.366	6.016	6.125	6.371	9.509	8.415	6.571	5.812	6.937	6.086	7.06	7.011	9.707	8.89796	6.02121			15	7.06034	0.361009	1.39818
		26	5.138	5.997	6.142	6.361	9.377	8.403	6.527	5.841	6.885	5.994	7.135	7.031	9.608	8.90196	5.95921			15	7.02001	0.360845	1.39755
		27	5.062	6.02	6.14	6.289	9.762	8.31	6.514	5.796	6.799	5.988	7.127	6.951	9.526	8.95096	5.91121			15	7.00974	0.374458	1.45027
		28	5.045	5.976	6.122	6.289	9.848	8.396	6.516	5.882	6.831	5.989	7.087	6.981	9.515	8.93596	5.86621			15	7.01861	0.378614	1.46636
		29	4.877	5.945	6.127	6.204	9.679	8.269	6.5	5.719	6.623	5.906	7.101	6.992	9.541	8.82596	5.91121			15	6.94801	0.377834	1.46334
		30	4.86	5.947	6.14	6.22	9.714	8.378	6.45	5.532	6.437	5.877	7.085	6.954	9.533	8.70796	5.91921			15	6.91694	0.382622	1.48189
		31	4.82	5.958	6.049	6.173	9.634	8.353	6.453	5.601	7.039	5.85	7.092	6.914	9.562	8.66796	5.77121			15	6.92914	0.38155	1.47774
		32	5.227	5.897	6.093	6.196	9.63	8.287	6.464	5.634	6.986	5.772	7.055	6.843	9.529	8.77396	5.72121			15	6.94054	0.372997	1.44461
		33	5.277	5.939	6.049	6.1	9.66	8.144	6.388	5.67	7.054	5.861	7.049	6.864	9.5	8.81596	5.77921			15	6.94334	0.369347	1.43048
		34	5.265	5.988	6.046	6.159	9.564	8.079	6.374	5.704	7.073	5.823	7.014	6.836	9.481	8.88896	5.86221			15	6.94381	0.36417	1.41042
		35	5.373	5.901	6.027	6.1	9.483	8.135	6.369	5.697	7.006	5.765	6.989	6.899	9.518	8.84396	5.80621			15	6.92748	0.363734	1.40873
		36	5.379	5.872	5.978	6.098	9.506	8.082	6.306	5.637	7.039	5.684	7.002	6.864	9.481	8.79796	5.82421			15	6.90334	0.364695	1.41246
		37	5.441	5.854	6.024	6.13	9.445	8.015	6.328	5.573	7.068	5.651	6.956	6.885	9.379	8.80296	5.70921			15	6.88408	0.359655	1.39294
		38	5.411	5.887	5.992	6.157	9.393	7.984	6.295	5.624	7.005	5.651	6.912	6.827	9.352	8.83396	5.76421			15	6.87254	0.355982	1.37871
		39	5.352	5.801	6.062	6.18	9.452	7.976	6.309	5.628	6.882	5.62	6.882	6.815	9.364	8.91796	5.81421			15	6.87034	0.361333	1.39944
		40	5.398	5.782	6.024	6.02	9.384	7.909	6.211	5.59	6.432	5.591	6.896	6.767	9.418	8.88396	5.74921			15	6.80368	0.364095	1.41013
		41	5.324	5.828	5.966	5.975	9.322	8.016	6.138	5.601	6.746	5.616	6.861	6.716	9.341	8.80796	5.87121			15	6.80861	0.358437	1.38822
		42	5.227	5.778	5.905	5.95	9.331	7.959	6.304	5.601	6.808	5.614	6.877	6.666	9.249	8.87496	5.70121			15	6.78968	0.361311	1.39935
		43	5.22	5.772	5.838	5.93	9.325	7.947	6.213	5.519	6.91	5.702	6.834	6.545	9.245	8.92196	5.53421			15	6.76374	0.366836	1.42075
		44	5.117	5.739	5.743	5.977	9.224	8.056	6.21	5.398	6.958	5.554	6.826	6.585	9.292	8.92196	5.64121			15	6.74948	0.372645	1.44325
		45	5.03	5.803	5.784	5.914	9.28	7.934	6.2	5.388	6.746	5.628	6.791	6.606	9.273	8.87896	5.54121			15	6.71981	0.372088	1.44109
		46	5.161	5.729	5.743	5.889	9.246	7.891	6.199	5.404	6.935	5.588	6.781	6.559	9.216	9.01496	5.48721			15	6.72288	0.372806	1.44387
		47	5.231	5.77	5.769	5.843	9.22	7.822	6.138	5.396	6.93	5.56	6.737	6.525	9.24	8.96496	5.54921			15	6.71301	0.368637	1.42772
		48	5.178	5.807	5.689	5.805	9.254	7.876	6.13	5.438	6.884	5.603	6.772	6.496	9.237	8.94296	5.52121			15	6.70888	0.370972	1.43677
		49	5.199	5.675	5.681	5.868	9.169	7.815	6.063	5.406	6.823	5.566	6.691	6.524	9.279	8.90196	5.55921			15	6.68134	0.368922	1.42883
		50	5.125	5.767	5.647	5.891	9.097	7.84	6.051	5.454	6.847	5.552	6.716	6.504	9.277	8.91096	5.51621			15	6.67968	0.36798	1.42518
		51	5.18	5.72	5.682	5.877	9.136	7.859	6.005	5.423	6.808	5.522	6.68	6.456	9.199	8.82096	5.68621			15	6.67028	0.362484	1.40389
		52	5.153	5.696	5.731	5.795	9.03	7.932	6.036	5.454	6.814	5.471	6.651	6.429	9.208	8.84396	5.56121			15	6.65368	0.364168	1.41042
		53	5.227	5.692	5.721	5.836	9.087	7.865	6.009	5.378	6.659	5.475	6.64	6.411	9.17	8.86396	5.50921			15	6.63621	0.364501	1.41171
		54	5.203	5.726	5.726	5.827	9.023	7.849	5.994	5.401	6.675	5.526	6.617	6.321	9.155	8.80696	5.59221			15	6.62948	0.358244	1.38747
		55	5.121	5.653	5.639	5.836	8.971	7.781	5.943	5.339	6.755	5.455	6.562	6.334	9.078	8.70996	5.55421			15	6.58208	0.356692	1.38146
		56	5.053	5.663	5.625	5.777	8.876	7.803	5.877	5.379	6.647	5.46	6.555	6.432	9.034	8.56596	5.48921			15	6.54908	0.350893	1.359
		57	5.008	5.689	5.593	5.748	8.848	7.801	5.925	5.397	6.755	5.494	6.59	6.432	9.038	8.57996	5.41921			15	6.55448	0.351906	1.36293
		58	4.991	5.671	5.566	5.759	8.832	7.713	5.949	5.362	6.682	5.48	6.515	6.369	8.986	8.64696	5.43921			15	6.53074	0.351091	1.35977
		59	4.866	5.63	5.601	5.72	8.733	7.775	5.877	5.37	6.685	5.483	6.512	6.312	8.958	8.66496	5.37121			15	6.50388	0.3534	1.36871
		60	4.763	5.666	5.596	5.686	8.747	7.768	5.874	5.315	6.784	5.455	6.47	6.314	8.836	8.69896	5.39121			15	6.49094	0.354388	1.37254
		61	4.801	5.611	5.562	5.618	8.743	7.719	5.878	5.274	6.681	5.432	6.43	6.309	8.925	8.68296	5.34221			15	6.46721	0.358082	1.38684
		62	4.744	5.616	5.497	5.652	8.75	7.762	5.851	5.279	6.581	5.377	6.434	6.326	8.895	8.78696	5.26121			15	6.45414	0.364684	1.41242
		63	4.862	5.642	5.534	5.634	8.675	7.672	5.823	5.255	6.514	5.404	6.439	6.295	8.849	8.84596	5.30221			15	6.44974	0.357772	1.38565
		64	4.716	5.647	5.59	5.668	8.617	7.724	5.868	5.171	6.502	5.355	6.381	6.296	8.855	8.77796	5.33721			15	6.43368	0.35833	1.38781
		65	4.777	5.649	5.542	5.582	8.626	7.644	5.793	5.168	6.597	5.366	6.352	6.32	8.799	8.86996	5.24421			15	6.42194	0.360512	1.39626
		66	4.722	5.558	5.492	5.568	8.577	7.643	5.789	5.16	6.631	5.352	6.403	6.281	8.738	8.82596	5.38921			15	6.40861	0.357069	1.38292
		67	4.714	5.554	5.434	5.557	8.549	7.584	5.747	5.181	6.539	5.299	6.375	6.275	8.74	8.79596	5.39121			15	6.38234	0.35598	1.3787
		68	4.716	5.58	5.383	5.573	8.49	7.568	5.78	5.173	6.596	5.253	6.342	6.253	8.777	8.79396	5.29721			15	6.37168	0.357325	1.38391
		69	4.754	5.575	5.41	5.566	8.259	7.563	5.749	5.138	6.511	5.323	6.29	6.279	8.674	8.72196	5.17921			15	6.33281	0.345548	1.3383
		70	4.886	5.563	5.459	5.614	8.175	7.494	5.761	5.007	6.516	5.247	6.291	6.265	8.693	8.66296	5.29921			15	6.32888	0.338624	1.31149
		71	4.913	5.538	5.473	5.518	8.236	7.434	5.69	5.003	6.495	5.198	6.237	6.233	8.644	8.63796	5.21421			15	6.29761	0.340087	1.31715
		72	4.873	5.493	5.438	5.498	8.247	7.504	5.706	4.984	6.397	5.184	6.202	6.199	8.566	8.70196	5.31721			15	6.28734	0.341852	1.32399
		73	4.782	5.586	5.402	5.463	8.264	7.575	5.661	5.05	6.501	5.14	6.187	6.235	8.484	8.68396	5.23721			15	6.28341	0.343347	1.32978
		74	4.797	5.529	5.38	5.475	8.221	7.479	5.655	5.001	6.363	5.147	6.188	6.23	8.599	8.51696	5.30421			15	6.25901	0.338637	1.31153
		75	4.708	5.505	5.343	5.436	8.269	7.444	5.641	4.927	6.385	5.04	6.131	6.339	8.574	8.26696	5.25721			15	6.21774	0.337954	1.30889
		76	4.816	5.533	5.245	5.423	8.288	7.4	5.604	5	6.403	5.083	6.181	6.355	8.585	8.22396	5.22421			15	6.22428	0.334609	1.29594
		77	4.871	5.522	5.296	5.414	8.22	7.463	5.616	5	6.416	5.069	6.123	6.39	8.54	8.28896	5.25921			15	6.23254	0.332336	1.28713
		78	4.879	5.497	5.35	5.43	8.162	7.403	5.614	5.049	6.431	5.079	6.116	6.358	8.532	8.18096	5.17421			15	6.21701	0.325663	1.26129
		79	4.871	5.479	5.363	5.387	8.139	7.363	5.667	4.997	6.41	5.019	6.129	6.363	8.499	8.13196	5.19221			15	6.20068	0.323634	1.25343
		80	4.902	5.447	5.323	5.343	8.134	7.297	5.539	4.974	6.313	5.037	6.081	6.387	8.456	8.22596	5.28421			15	6.18288	0.324272	1.2559
		81	4.856	5.454	5.277	5.348	8.136	7.351	5.604	4.889	6.151	4.978	6.074	6.415	8.464	8.16296	5.23921			15	6.15994	0.327496	1.26839
		82	4.797	5.407	5.233	5.348	8.181	7.232	5.614	4.881	6.294	4.988	6.017	6.347	8.456	8.04596	5.23721			15	6.13854	0.325365	1.26013
		83	4.854	5.463	5.294	5.354	8.143	7.291	5.571	4.892	6.24	5.022	6.019	6.374	8.427	7.96696	5.22921			15	6.14268	0.319155	1.23608
		84	4.807	5.405	5.262	5.386	8.181	7.199	5.593	4.855	6.196	4.985	5.985	6.323	8.404	7.91296	5.09921			15	6.10621	0.320891	1.24281
		85	4.807	5.324	5.247	5.3	8.179	7.244	5.569	4.832	6.164	5.022	5.952	6.45	8.323	7.94696	5.01421			15	6.09161	0.323698	1.25368
		86	4.777	5.396	5.211	5.255	8.175	7.19	5.555	4.833	6.14	4.949	5.913	6.529	8.29	7.98296	4.99621			15	6.07948	0.32547	1.26054
		87	4.65	5.359	5.15	5.386	8.104	7.24	5.509	4.821	6.026	5	5.918	6.57	8.297	7.93296	5.03621			15	6.06661	0.324665	1.25742
		88	4.767	5.351	5.049	5.348	8.15	7.182	5.513	4.842	5.975	4.994	5.819	6.576	8.252	7.90896	4.96221			15	6.04594	0.32372	1.25376
		89	4.763	5.395	5.111	5.311	8.043	7.137	5.487	4.813	6.052	5.063	5.774	6.584	8.333	7.94196	5.08921			15	6.05981	0.320437	1.24105
		90	4.866	5.404	5.086	5.291	8.055	7.2	5.515	4.842	5.983	4.961	5.8	6.503	8.303	7.96896	4.96421			15	6.04948	0.322254	1.24809
		91	4.869	5.457	5.054	5.338	8.027	7.149	5.502	4.821	5.982	4.972	5.788	6.509	8.296	7.90396	4.99621			15	6.04428	0.317806	1.23086
		92	4.788	5.38	5.14	5.336	8.036	7.213	5.469	4.815	6.018	5.011	5.831	6.461	8.308	7.97396	5.14721			15	6.06181	0.319595	1.23778
		93	4.731	5.416	5.111	5.23	7.986	7.181	5.498	4.808	6.002	5.063	5.778	6.461	8.273	7.94296	5.03921			15	6.03468	0.318725	1.23442
		94	4.653	5.457	5.086	5.216	8.017	7.246	5.458	4.806	5.872	4.958	5.829	6.496	8.253	7.95096	5.10121			15	6.02661	0.323348	1.25232
		95	4.574	5.403	5.123	5.223	8.051	7.132	5.47	4.724	5.844	4.958	5.796	6.537	8.197	7.94696	5.09421			15	6.00488	0.323945	1.25463
		96	4.727	5.437	5.139	5.243	7.947	7.219	5.391	4.805	5.82	5.005	5.82	6.516	8.236	7.87296	5.06421			15	6.01614	0.316439	1.22556
		97	4.722	5.408	5.083	5.154	7.949	7.168	5.433	4.798	5.792	4.998	5.861	6.546	8.232	7.91496	5.07221			15	6.00874	0.318798	1.2347
		98	4.598	5.395	5.106	5.195	7.889	7.194	5.395	4.749	5.871	4.975	5.762	6.719	8.195	7.89696	5.18921			15	6.00861	0.319356	1.23686
		99	4.699	5.414	5.084	5.1	7.926	7.146	5.394	4.705	5.746	4.981	5.773	6.675	8.153	7.95996	5.19221			15	5.99654	0.319906	1.23899
		100	4.642	5.442	5.142	5.205	7.884	7.135	5.369	4.698	5.767	4.966	5.747	6.615	8.19	7.95196	5.11421			15	5.99121	0.319301	1.23665
		101	4.636	5.418	5.181	5.111	7.902	7.069	5.356	4.692	5.727	4.994	5.759	6.625	8.2	7.91096	5.11621			15	5.97981	0.318839	1.23486
		102	4.542	5.457	5.103	5.1	7.79	7.093	5.401	4.707	5.591	5.029	5.742	6.554	8.125	7.88396	5.11921			15	5.94914	0.314341	1.21744
		103	4.538	5.428	5.145	5.129	7.854	7.085	5.393	4.69	5.622	5.077	5.681	6.635	8.14	7.91096	5.10121			15	5.96194	0.31751	1.22971
		104	4.648	5.376	5.132	5.091	7.816	7.109	5.33	4.696	5.621	5.009	5.644	6.733	8.193	7.89296	5.07921			15	5.95801	0.319805	1.2386
		105	4.595	5.433	5.128	5.089	7.879	7.149	5.367	4.633	5.656	4.989	5.585	6.865	8.144	7.82096	5.05221			15	5.95901	0.322584	1.24936
		106	4.631	5.413	5.056	5.041	7.79	7.06	5.308	4.624	5.632	5.009	5.617	7.034	8.227	7.84996	5.09621			15	5.95921	0.325405	1.26029
		107	4.693	5.35	5.037	5.164	7.792	7.069	5.341	4.629	5.574	5.049	5.565	6.9	8.174	7.90696	5.04721			15	5.95274	0.321804	1.24634
		108	4.657	5.424	5.032	5.105	7.701	7.087	5.37	4.658	5.467	5.032	5.613	6.859	8.218	7.85696	4.96221			15	5.93614	0.321001	1.24323
		109	4.733	5.336	5.064	5.127	7.772	7.065	5.339	4.608	5.415	4.965	5.593	6.831	8.147	7.84296	5.02121			15	5.92394	0.319823	1.23867
		110	4.837	5.408	4.983	5.132	7.679	7.037	5.268	4.539	5.565	4.961	5.527	6.812	8.199	7.86396	4.90221			15	5.91421	0.320803	1.24246
		111	4.873	5.38	5.056	5.102	7.705	6.991	5.3	4.586	5.507	4.926	5.55	6.956	8.155	7.81596	4.96921			15	5.92481	0.317453	1.22949
		112	4.892	5.414	5.039	5.105	7.753	7.049	5.349	4.485	5.526	4.986	5.527	6.874	8.14	7.79796	4.86221			15	5.91994	0.319518	1.23749
		113	4.909	5.353	5.039	5.029	7.64	7.01	5.268	4.477	5.495	4.923	5.524	7.032	8.095	7.76896	4.89921			15	5.89748	0.318622	1.23402
		114	4.869	5.343	5.032	5.075	7.681	7.059	5.289	4.457	5.459	4.91	5.471	7.015	8.115	7.80796	4.82421			15	5.89381	0.324281	1.25593
		115	4.854	5.338	5	5.027	7.629	7.025	5.304	4.433	5.389	4.957	5.471	7.032	8.133	7.78896	4.87121			15	5.88348	0.323442	1.25268
		116	4.805	5.368	4.948	5.045	7.592	7.018	5.343	4.491	5.409	4.846	5.461	7.134	8.097	7.89996	4.89421			15	5.89008	0.326831	1.26581
		117	4.759	5.334	5.005	5.002	7.526	6.968	5.224	4.482	5.273	4.878	5.461	7.169	8.056	7.85896	4.96421			15	5.86401	0.324145	1.25541
		118	4.778	5.301	4.951	4.961	7.46	6.966	5.346	4.491	5.259	4.819	5.456	6.949	8.089	7.81896	4.78921			15	5.82894	0.321983	1.24704
		119	4.737	5.307	4.956	5.12	7.341	6.982	5.338	4.446	5.261	4.781	5.433	6.927	8.044	7.85496	4.88621			15	5.82761	0.317595	1.23004
		120	4.729	5.321	4.986	5.052	7.269	6.96	5.354	4.485	5.225	4.753	5.402	7.07	8.012	7.81596	4.87421			15	5.82054	0.3165	1.2258
	gon-2	Time (s)																		n=	Average	SE	STDEV
		1	10.039	11.807	12.389	11.365	14.23	14.085	11.89	10.111	14.179	15.307	14.244	10.841	12.757	10.457	9.098			15	12.1866	0.489189	1.89462
		2	10.081	11.77	12.369	11.344	14.148	14.063	11.826	9.798	14.062	15.325	14.178	10.775	12.714	10.363	8.96			15	12.1184	0.496768	1.92398
		3	10.026	11.769	12.312	11.228	14.012	13.99	11.836	9.176	13.931	15.153	14.081	10.755	12.661	10.222	8.774			15	11.9951	0.508074	1.96776
		4	9.686	11.646	12.273	11.159	13.936	13.953	11.734	9.584	13.806	14.932	14.003	10.831	12.707	10.239	8.646			15	11.9423	0.496507	1.92296
		5	10.054	11.564	12.216	11.199	13.835	13.885	11.547	9.094	13.762	14.867	13.998	10.755	12.497	10.235	8.728			15	11.8824	0.492626	1.90793
		6	9.997	11.578	12.12	11.153	13.694	13.905	11.594	9.167	13.785	14.78	14.173	10.665	12.556	10.105	8.674			15	11.8631	0.49623	1.92189
		7	9.941	11.634	12.067	11.076	13.643	13.879	11.651	9.06	13.64	14.712	14.086	10.632	12.248	10.092	8.751			15	11.8075	0.488908	1.89353
		8	9.911	11.615	12.002	10.545	13.656	13.816	11.645	8.956	13.687	14.549	14.135	10.515	12.08	10.095	8.841			15	11.7365	0.491556	1.90379
		9	9.759	11.793	11.907	10.986	13.63	13.788	11.546	8.741	13.62	14.512	14.109	10.545	11.917	10.114	8.78			15	11.7165	0.492847	1.90879
		10	9.766	11.64	11.822	11.05	13.558	13.756	11.49	8.714	13.498	14.407	14.005	10.44	11.995	9.998	8.53			15	11.6446	0.494103	1.91365
		11	9.622	11.513	11.95	10.967	13.502	13.771	11.308	8.544	13.45	14.488	14.093	10.375	11.79	10.073	8.505			15	11.5967	0.505324	1.95711
		12	9.639	11.46	11.893	10.929	13.485	13.647	11.287	8.533	13.339	14.344	13.975	10.348	12.052	10.106	8.245			15	11.5521	0.502702	1.94696
		13	9.772	11.203	11.88	10.829	13.462	13.543	11.189	8.523	13.076	14.17	13.904	10.354	12.285	10.088	8.152			15	11.4953	0.493652	1.91191
		14	9.862	11.168	11.61	10.847	13.333	13.35	11.091	8.789	13.365	14.088	14.001	10.327	12.213	10.05	8.037			15	11.4754	0.487618	1.88854
		15	9.891	11.036	11.496	10.792	13.176	13.113	11.118	8.535	13.444	14.056	13.986	10.268	12.2	10.071	8.394			15	11.4384	0.477025	1.84751
		16	9.865	10.999	11.477	10.74	12.979	12.976	11.018	8.611	13.319	13.888	13.932	10.183	12.268	9.995	8.553			15	11.3869	0.460099	1.78196
		17	9.759	10.999	11.405	10.684	12.95	12.714	10.956	8.507	13.248	13.94	13.922	10.083	12.074	9.997	8.679			15	11.3278	0.45655	1.76821
		18	9.749	11.196	11.388	10.699	13.151	12.624	10.933	8.586	13.4	13.686	13.883	10.036	11.951	9.95	8.541			15	11.3182	0.456128	1.76657
		19	9.634	11.281	11.413	10.635	13.179	12.664	10.863	8.574	13.331	13.662	13.88	10.176	11.986	9.947	8.502			15	11.3151	0.457709	1.7727
		20	9.688	11.268	11.537	10.638	13.097	13.235	10.758	8.322	13.265	13.762	13.83	10.056	11.914	9.953	8.417			15	11.316	0.476095	1.84391
		21	9.605	11.336	11.517	10.565	13.026	13.514	10.756	8.17	13.195	13.636	13.883	10.074	11.892	9.941	8.366			15	11.2984	0.485327	1.87966
		22	9.553	11.298	11.473	10.537	13.037	13.52	10.756	8.235	13.038	13.635	13.797	10.117	11.941	9.836	8.445			15	11.2812	0.478625	1.8537
		23	9.588	11.185	11.46	10.522	12.937	13.407	10.667	8.161	13.044	13.725	13.745	10.074	11.881	9.884	8.497			15	11.2518	0.475676	1.84228
		24	9.573	11.117	11.496	10.522	12.485	13.452	10.342	8.243	12.887	13.601	13.752	9.956	11.89	9.862	8.402			15	11.172	0.468831	1.81577
		25	9.478	11.095	11.334	10.525	12.506	13.447	10.237	8.369	12.239	13.83	13.833	10.042	11.809	9.81	8.163			15	11.1145	0.472245	1.829
		26	9.387	11.057	11.384	10.481	12.505	13.417	10.355	8.478	12.403	13.704	13.759	9.989	11.816	9.871	8.019			15	11.1083	0.470412	1.8219
		27	9.419	10.856	11.398	10.423	12.496	13.316	10.462	8.438	12.748	13.854	13.701	10.025	11.722	9.802	7.816			15	11.0984	0.482369	1.86821
		28	9.436	10.785	11.34	10.369	12.502	13.262	10.42	8.495	12.671	13.83	13.655	9.9	11.738	9.731	7.893			15	11.0685	0.477037	1.84756
		29	9.404	10.775	11.201	10.359	12.504	13.29	10.391	8.283	12.659	13.803	13.58	9.916	11.559	9.818	7.823			15	11.0243	0.480787	1.86208
		30	9.362	10.658	11.32	10.411	12.417	13.322	10.424	7.763	12.565	13.738	13.677	9.954	11.609	9.788	7.561			15	10.9713	0.503886	1.95154
		31	9.418	10.912	11.307	10.383	12.698	13.244	10.338	7.783	12.549	13.83	13.67	9.941	11.681	9.706	7.669			15	11.0086	0.50513	1.95636
		32	9.309	10.918	11.293	10.392	12.674	13.262	10.272	7.924	12.565	13.699	13.549	9.869	11.559	9.676	7.882			15	10.9895	0.490522	1.89978
		33	9.276	10.999	11.232	10.342	12.735	13.253	10.295	8.056	12.583	13.746	13.566	9.762	11.488	9.777	7.859			15	10.9979	0.49025	1.89873
		34	9.1	10.894	11.291	10.3	12.77	13.136	10.27	8.159	12.447	13.769	13.431	9.838	11.499	9.747	7.996			15	10.9765	0.479838	1.85841
		35	9.124	10.974	11.082	10.4	12.755	13.101	10.277	8.279	12.466	13.725	13.377	9.843	11.423	9.653	8.05			15	10.9686	0.470826	1.8235
		36	9.159	10.767	11.167	10.303	12.691	13.076	10.249	8.141	12.591	13.644	13.414	9.751	11.386	9.694	8.088			15	10.9414	0.47337	1.83336
		37	9.239	10.753	11.084	10.302	12.634	13.119	10.229	7.985	12.322	13.591	13.287	9.827	11.451	9.669	8.044			15	10.9024	0.468729	1.81538
		38	9.225	10.683	11.074	10.272	12.594	13.082	10.143	8.212	12.198	13.554	13.37	9.737	11.266	9.543	8.006			15	10.8639	0.464038	1.79721
		39	9.266	10.611	11.085	10.282	12.498	13.068	10.111	8.113	12.2	13.59	13.291	9.725	11.01	9.578	8.001			15	10.8286	0.462521	1.79134
		40	9.185	10.658	10.999	10.258	12.225	13.092	10.095	8.202	12.256	13.559	13.299	9.686	11.152	9.703	8.106			15	10.8317	0.453978	1.75825
		41	9.139	10.576	11.053	10.218	12.393	13.092	10.015	8.147	12.281	13.588	13.372	9.553	11.111	9.694	7.934			15	10.8111	0.46968	1.81906
		42	9.169	10.305	10.968	10.21	12.414	13.126	9.916	8.109	12.219	13.472	13.317	9.546	11.196	9.672	7.921			15	10.7707	0.468461	1.81434
		43	9.171	10.187	10.889	10.148	12.466	13.134	9.757	8.003	12.025	13.441	13.272	9.512	11.25	9.574	7.88			15	10.7139	0.472897	1.83152
		44	9.125	10.16	10.87	10.187	12.485	13.127	9.703	7.944	11.969	13.48	13.36	9.595	11.451	9.577	7.726			15	10.7173	0.483199	1.87142
		45	9.108	10.192	10.815	10.096	12.452	13.196	9.739	7.781	12.002	13.57	13.409	9.501	11.406	9.506	7.713			15	10.6991	0.495065	1.91738
		46	9.127	10.26	10.878	10.119	12.502	13.117	9.795	7.897	11.729	13.427	13.299	9.488	11.404	9.37	7.911			15	10.6882	0.475906	1.84318
		47	8.96	10.181	10.869	10.132	12.5	13.068	9.784	7.981	11.749	13.391	13.253	9.444	11.423	9.246	7.805			15	10.6524	0.478831	1.85451
		48	8.916	10.236	10.887	10.102	12.521	13.053	9.771	8.066	11.617	13.419	13.192	9.396	11.309	9.191	7.72			15	10.6264	0.478269	1.85233
		49	8.793	10.305	10.827	10.115	12.494	12.976	9.738	8.08	11.701	13.262	13.188	9.412	11.416	9.387	7.792			15	10.6324	0.469949	1.82011
		50	8.831	10.336	10.814	10.078	12.493	13.007	9.747	8.141	11.553	13.351	13.183	9.391	11.314	9.446	7.741			15	10.6284	0.469457	1.8182
		51	8.948	10.387	10.769	10.063	12.422	12.98	9.694	8.22	11.357	13.288	13.22	9.316	11.237	9.391	7.795			15	10.6058	0.460885	1.785
		52	8.958	10.262	10.807	10.07	12.382	13.012	9.707	8.304	11.612	13.27	13.254	9.391	11.006	9.475	7.839			15	10.6233	0.457219	1.7708
		53	8.967	10.316	10.767	9.994	12.401	12.977	9.67	8.241	11.499	13.209	13.223	9.317	11.05	9.469	7.702			15	10.5868	0.460252	1.78255
		54	8.858	10.257	10.679	9.996	12.349	12.968	9.708	8.204	11.732	13.157	13.14	9.311	11.261	9.472	7.834			15	10.5951	0.457835	1.77319
		55	8.777	10.274	10.684	9.994	12.361	12.938	9.638	8.289	11.783	13.253	13.112	9.345	11.244	9.425	7.759			15	10.5917	0.462015	1.78938
		56	8.884	10.077	10.649	9.993	12.249	12.889	9.582	8.241	11.894	13.191	13.024	9.319	11.137	9.417	7.756			15	10.5535	0.456681	1.76872
		57	8.963	9.958	10.597	10.021	12.263	12.965	9.619	8.432	11.953	13.251	13.159	9.248	11.161	9.268	7.569			15	10.5618	0.467707	1.81142
		58	8.962	9.864	10.633	9.97	12.239	12.976	9.622	8.387	11.804	13.251	13.064	9.201	11.257	9.223	7.589			15	10.5361	0.466226	1.80568
		59	9.019	9.837	10.605	9.937	12.253	12.928	9.586	8.346	11.63	13.178	13.013	9.214	11.165	9.262	7.476			15	10.4966	0.462607	1.79167
		60	8.987	9.815	10.627	9.98	12.151	12.917	9.562	8.324	11.772	13.119	13.022	9.156	11.12	9.11	7.512			15	10.4783	0.46347	1.79501
		61	8.96	9.772	10.653	10.04	12.211	12.845	9.612	8.291	11.842	13.135	13.024	9.074	11.166	9.263	7.497			15	10.4923	0.464812	1.80021
		62	8.985	9.848	10.457	9.926	12.17	12.865	9.507	8.281	11.822	13.149	12.975	9.085	11.141	9.213	7.399			15	10.4549	0.467462	1.81047
		63	8.948	9.755	10.465	9.937	12.087	12.843	9.529	8.271	11.864	13.083	12.984	9.146	11.054	9.18	7.517			15	10.4442	0.461046	1.78562
		64	8.86	9.747	10.571	9.896	12.054	12.771	9.52	8.228	11.624	13.174	12.989	9.114	10.921	9.201	7.412			15	10.4055	0.463513	1.79518
		65	8.857	9.613	10.561	9.963	12.118	12.746	9.509	8.257	11.313	13.024	12.909	9.064	11.139	9.187	7.427			15	10.3791	0.456213	1.7669
		66	8.733	9.669	10.593	9.947	12.038	12.726	9.471	8.192	11.194	13.104	12.84	9.053	11.095	9.174	7.381			15	10.3473	0.45855	1.77596
		67	8.61	9.631	10.462	9.909	12.022	12.76	9.432	8.2	11.393	13.006	12.823	9.011	11.041	9.192	7.463			15	10.3303	0.457835	1.77319
		68	8.713	9.642	10.364	9.906	12.013	12.735	9.423	8.275	11.483	13.136	12.814	8.95	11.013	9.172	7.445			15	10.3389	0.459494	1.77961
		69	8.708	9.575	10.423	9.895	11.97	12.716	9.39	8.066	11.46	12.819	12.852	8.991	10.962	9.13	7.497			15	10.2969	0.453899	1.75794
		70	8.889	9.543	10.385	9.9	11.976	12.695	9.381	7.793	11.294	12.775	12.736	9.015	10.901	9.065	7.628			15	10.2651	0.447812	1.73437
		71	8.774	9.535	10.347	9.97	11.91	12.647	9.351	7.611	11.285	12.867	12.802	8.922	10.94	9.039	7.69			15	10.246	0.456402	1.76764
		72	8.828	9.494	10.37	10.009	11.975	12.673	9.376	7.698	11.053	12.914	12.753	8.889	11.012	9.112	7.597			15	10.2502	0.455456	1.76397
		73	8.777	9.511	10.339	9.954	11.946	12.652	9.397	7.682	11.127	12.788	12.734	8.864	11.004	9.053	7.538			15	10.2244	0.454752	1.76125
		74	8.681	9.578	10.305	9.934	11.906	12.553	9.304	7.749	11.088	12.825	12.701	8.899	10.947	9.035	7.623			15	10.2085	0.448357	1.73648
		75	8.519	9.716	10.26	10.058	11.914	12.469	9.278	7.893	11.13	12.857	12.698	8.823	10.986	9.025	7.625			15	10.2167	0.447362	1.73262
		76	8.558	9.802	10.213	10.019	11.895	12.338	9.227	7.883	11.294	12.807	12.622	8.835	10.84	9.055	7.62			15	10.2005	0.440489	1.70601
		77	8.526	9.705	10.266	10.037	11.898	12.399	9.232	7.844	11.009	12.819	12.537	8.851	10.718	9.02	7.764			15	10.175	0.434606	1.68322
		78	8.514	9.432	10.276	10.019	11.887	12.461	9.246	7.938	11.051	12.835	12.539	8.762	10.75	8.973	7.659			15	10.1561	0.441307	1.70917
		79	8.492	9.491	10.257	9.998	11.884	12.491	9.26	7.82	11.025	12.736	12.575	8.803	10.619	8.954	7.777			15	10.1455	0.438369	1.69779
		80	8.483	9.414	10.266	10.032	11.859	12.424	9.257	7.907	10.918	12.73	12.483	8.727	10.628	8.99	7.738			15	10.1237	0.432951	1.67681
		81	8.5	9.502	10.272	10.084	11.92	12.288	9.256	7.728	10.668	12.727	12.516	8.768	10.707	8.948	7.672			15	10.1037	0.435406	1.68632
		82	8.453	9.675	10.361	10.099	11.92	12.301	9.248	7.566	10.874	12.714	12.431	8.715	10.6	9.017	7.646			15	10.108	0.439118	1.7007
		83	8.277	9.479	10.393	10.042	11.804	12.343	9.196	7.531	10.857	12.644	12.428	8.703	10.537	8.995	7.677			15	10.0604	0.440916	1.70766
		84	8.44	9.386	10.329	10.073	11.741	12.401	9.225	7.562	10.857	12.741	12.372	8.7	10.591	8.952	7.574			15	10.0629	0.442407	1.71344
		85	8.465	9.419	10.304	10.11	11.767	12.386	9.183	7.48	10.912	12.622	12.372	8.677	10.537	8.92	7.523			15	10.0451	0.443335	1.71703
		86	8.429	9.416	10.083	10.124	11.767	12.401	9.136	7.409	10.849	12.714	12.388	8.652	10.591	8.802	7.53			15	10.0194	0.450736	1.74569
		87	8.497	9.39	9.995	10.15	11.679	12.38	9.132	7.501	10.656	12.633	12.31	8.7	10.596	8.688	7.435			15	9.9828	0.442805	1.71498
		88	8.453	9.421	10.108	10.176	11.634	12.367	9.109	7.381	10.71	12.63	12.279	8.653	10.733	8.641	7.566			15	9.99073	0.444186	1.72033
		89	8.436	9.529	10.154	10.091	11.635	12.352	9.129	7.411	10.81	12.598	12.254	8.639	10.698	8.589	7.574			15	9.99327	0.442224	1.71273
		90	8.326	9.484	10.123	10.12	11.574	12.371	9.104	7.548	10.82	12.625	12.266	8.677	10.694	8.609	7.618			15	9.99727	0.43943	1.70191
		91	8.215	9.371	10.134	10.047	11.53	12.409	9.069	7.688	10.951	12.501	12.396	8.689	10.567	8.713	7.6			15	9.992	0.438146	1.69693
		92	8.282	9.452	10.171	9.99	11.549	12.418	9.001	7.564	11.024	12.512	12.391	8.595	10.624	8.648	7.607			15	9.98853	0.44428	1.72069
		93	8.129	9.489	10.16	9.965	11.49	12.452	9.013	7.58	11.156	12.54	12.405	8.571	10.493	8.717	7.51			15	9.978	0.450119	1.7433
		94	8.235	9.456	10.112	9.941	11.428	12.357	8.951	7.56	11.235	12.58	12.372	8.636	10.246	8.704	7.533			15	9.9564	0.444769	1.72258
		95	8.25	9.359	10.113	10.083	11.378	12.364	9.013	7.566	10.838	12.556	12.305	8.602	10.106	8.624	7.556			15	9.9142	0.437248	1.69346
		96	8.282	9.359	10.147	10.04	11.387	12.38	9.021	7.623	10.743	12.52	12.367	8.642	10.161	8.62	7.592			15	9.9256	0.434124	1.68136
		97	8.266	9.308	10.052	10.068	11.447	12.279	8.963	7.558	10.774	12.57	12.317	8.632	10.183	8.644	7.541			15	9.9068	0.436718	1.6914
		98	8.355	9.437	10.118	10.132	11.449	12.292	8.959	7.531	10.825	12.52	12.265	8.645	10.085	8.659	7.391			15	9.91087	0.436857	1.69194
		99	8.218	9.524	10.048	10.081	11.42	12.276	8.895	7.513	10.934	12.464	12.273	8.553	10.163	8.664	7.499			15	9.90167	0.437194	1.69325
		100	8.078	9.464	10.072	10.035	11.419	12.281	8.902	7.56	10.9	12.38	12.299	8.552	10.166	8.661	7.494			15	9.8842	0.437087	1.69283
		101	8.25	9.429	10.05	10.073	11.349	12.253	8.957	7.537	10.931	12.404	12.286	8.523	9.827	8.681	7.507			15	9.87047	0.43223	1.67402
		102	8.2	9.276	10.048	10.106	11.342	12.226	8.886	7.523	10.929	12.415	12.313	8.523	9.925	8.682	7.399			15	9.85287	0.43818	1.69706
		103	8.156	9.413	10.071	10.119	11.401	12.156	8.842	7.543	10.711	12.462	12.41	8.511	9.923	8.679	7.469			15	9.85773	0.437518	1.6945
		104	8.137	9.383	10.034	10.081	11.277	12.087	8.856	7.517	10.833	12.325	12.332	8.487	10.076	8.63	7.438			15	9.83287	0.431906	1.67276
		105	8.191	9.394	10.1	10.117	11.273	12.187	8.843	7.501	10.851	12.348	12.355	8.416	9.927	8.572	7.535			15	9.84067	0.434702	1.68359
		106	7.928	9.354	10.063	10.161	11.296	12.099	8.814	7.436	10.864	12.33	12.369	8.458	9.866	8.6	7.415			15	9.80353	0.442143	1.71241
		107	7.776	9.386	10.055	10.142	11.255	12.034	8.806	7.426	10.883	12.309	12.344	8.457	9.655	8.632	7.399			15	9.7706	0.442193	1.71261
		108	8.102	9.441	10.05	10.107	11.259	12.053	8.829	7.46	10.828	12.311	12.329	8.437	9.476	8.64	7.309			15	9.7754	0.436731	1.69145
		109	8.134	9.303	10.079	10.076	11.256	11.984	8.736	7.363	10.849	12.322	12.369	8.463	9.486	8.604	7.451			15	9.765	0.436513	1.69061
		110	8.159	9.41	10.024	10.135	11.338	12.035	8.777	7.397	10.793	12.304	12.367	8.429	9.556	8.523	7.523			15	9.78467	0.435265	1.68577
		111	8.127	9.402	10.058	10.189	11.304	11.985	8.726	7.328	10.804	12.201	12.341	8.434	9.519	8.473	7.415			15	9.75373	0.436802	1.69173
		112	8.176	9.522	10.052	10.204	11.278	11.938	8.715	7.263	10.852	12.298	12.351	8.383	9.488	8.481	7.559			15	9.77067	0.436539	1.69071
		113	8.1	9.589	10.108	10.207	11.412	11.988	8.801	7.338	10.781	12.167	12.372	8.409	9.519	8.487	7.505			15	9.78553	0.435465	1.68655
		114	8.115	9.524	10.076	10.158	11.337	11.88	8.729	7.318	10.759	12.198	12.384	8.392	9.395	8.524	7.412			15	9.74673	0.435877	1.68814
		115	8.093	9.51	9.984	10.262	11.303	11.874	8.717	7.247	10.653	12.133	12.422	8.4	9.416	8.442	7.361			15	9.72113	0.438335	1.69766
		116	8.201	9.371	10.016	10.254	11.255	11.818	8.695	7.216	10.639	12.144	12.365	8.364	9.401	8.394	7.384			15	9.70113	0.435054	1.68496
		117	8.173	9.419	10.067	10.163	11.299	11.767	8.691	7.298	10.531	12.056	12.424	8.392	9.41	8.37	7.399			15	9.69727	0.430374	1.66683
		118	8.168	9.357	10.095	9.816	11.239	11.579	8.758	7.363	10.38	11.996	12.273	8.309	9.408	8.361	7.389			15	9.63273	0.41589	1.61073
		119	8.171	9.332	10.029	9.674	11.24	11.546	8.732	7.255	9.905	11.803	12.358	8.368	9.43	8.365	7.322			15	9.56867	0.41307	1.59981
		120	8.11	9.395	10.066	9.931	11.211	11.603	8.78	7.296	9.899	11.94	12.436	8.35	9.369	8.438	7.407			15	9.6154	0.417228	1.61592
	gon-2 rescue	Time (s)																		n=	Average	SE	STDEV
		1	8.352	8.118	7.215	9.47	7.785	7.325	7.961	6.306	7.677	4.546	13.863	7.678	8.081	6.768	7.863			15	7.93387	0.508398	1.96902
		2	8.355	8.243	7.306	9.541	7.847	7.329	8.023	6.427	7.616	4.458	13.66	7.588	8.002	6.748	8.01			15	7.94353	0.499563	1.9348
		3	8.275	7.984	7.264	9.345	7.769	7.32	8.07	6.388	7.555	4.585	13.687	7.527	7.853	6.589	7.847			15	7.87053	0.496446	1.92273
		4	8.345	7.865	7.479	9.323	7.67	7.412	7.945	6.393	7.392	4.73	12.597	7.422	7.837	6.715	7.694			15	7.78793	0.429978	1.6653
		5	8.292	7.815	7.347	9.077	7.66	7.044	7.858	6.306	7.378	4.758	12.073	7.42	7.857	6.803	7.804			15	7.69947	0.399912	1.54885
		6	8.269	7.956	7.5	9.077	7.712	7.311	7.648	6.379	7.425	4.491	11.783	7.336	7.699	6.539	7.62			15	7.64967	0.394713	1.52872
		7	8.372	7.743	7.476	9.1	7.67	7.246	7.683	6.33	7.303	4.658	11.33	7.251	7.647	6.558	7.648			15	7.601	0.368396	1.42679
		8	8.299	7.881	7.323	9.126	7.587	7.114	7.845	6.335	7.21	4.536	11.337	7.19	7.66	6.672	7.657			15	7.5848	0.374214	1.44933
		9	8.259	7.959	7.424	9.055	7.623	7.048	7.783	6.143	7.224	3.93	10.9	7.17	7.625	6.532	7.525			15	7.48	0.382901	1.48297
		10	8.402	8.034	7.313	9.166	7.618	7.061	7.736	6.129	7.168	3.833	10.893	7.109	7.671	6.572	7.522			15	7.4818	0.391333	1.51562
		11	8.312	7.928	7.316	9.108	7.66	7.004	7.708	6.22	7.238	3.615	12.05	7.088	7.544	6.556	7.482			15	7.52193	0.448997	1.73896
		12	8.425	7.956	7.198	9.108	7.603	7.009	7.786	6.09	7.163	3.658	12.097	6.993	7.511	6.587	7.439			15	7.5082	0.45336	1.75586
		13	8.309	7.928	7.136	8.97	7.649	7.035	7.664	5.999	7.069	3.682	13.073	6.962	7.357	6.618	7.47			15	7.52807	0.500226	1.93737
		14	8.305	8.081	7.271	9.059	7.577	7.061	7.57	5.956	6.939	3.636	13.5	6.948	7.44	6.648	7.513			15	7.56693	0.526753	2.0401
		15	8.389	8.043	7.264	9.068	7.498	7.14	7.664	5.931	6.953	3.558	12.84	6.905	7.342	6.515	7.403			15	7.50087	0.497281	1.92596
		16	8.289	7.825	7.212	9.117	7.53	7.009	7.617	5.965	6.906	3.612	12.853	6.903	7.405	6.525	7.461			15	7.48193	0.495092	1.91748
		17	8.302	7.678	7.132	9.073	7.524	7.022	7.592	5.931	7.037	3.473	12.767	6.881	7.405	6.582	7.258			15	7.4438	0.494746	1.91614
		18	8.259	7.64	7.049	8.979	7.519	7.048	7.623	5.927	7.032	3.409	12.52	6.812	7.392	6.565	7.12			15	7.39293	0.483873	1.87403
		19	8.285	7.612	6.986	9.037	7.545	7.14	7.701	5.946	6.915	3.433	12.207	6.749	7.329	6.479	7.139			15	7.36687	0.469959	1.82014
		20	8.235	7.568	6.965	8.97	7.498	7.039	7.57	5.821	6.999	3.5	11.92	6.694	7.329	6.37	7.292			15	7.318	0.454177	1.75902
		21	8.245	7.443	6.91	8.899	7.425	7.004	7.711	5.922	6.887	3.482	12.157	6.67	7.017	6.391	7.2			15	7.29087	0.465186	1.80166
		22	8.259	7.321	6.847	8.983	7.504	6.86	7.708	5.874	6.775	3.424	12.25	6.649	6.982	6.37	7.047			15	7.25687	0.476197	1.8443
		23	8.175	7.262	6.792	8.876	7.415	7.066	7.761	5.845	6.92	3.312	12.25	6.653	7.092	6.437	7.074			15	7.262	0.476563	1.84572
		24	8.145	6.878	6.788	8.939	7.373	6.86	7.626	5.677	6.864	3.264	12.397	6.633	7.169	6.372	7.13			15	7.20767	0.490204	1.89855
		25	8.229	6.565	6.733	8.854	7.415	6.903	7.348	5.715	6.878	3.273	11.837	6.525	7.237	6.36	7.038			15	7.12733	0.462467	1.79113
		26	8.095	6.859	6.795	8.988	7.425	6.715	7.439	5.701	6.817	3.352	11.813	6.493	7.125	6.26	7.025			15	7.1268	0.460027	1.78168
		27	8.182	7.453	6.795	8.711	7.415	6.768	7.461	5.768	6.859	3.224	12.02	6.495	7.186	6.384	6.979			15	7.18	0.468992	1.8164
		28	8.075	7.7	6.709	8.778	7.379	6.741	7.423	5.749	6.868	3.218	11.513	6.411	7.055	6.325	7.047			15	7.13273	0.447628	1.73366
		29	8.229	7.8	6.74	8.818	7.41	6.741	7.486	5.792	6.826	3.27	11.37	6.401	7.026	6.344	7.019			15	7.15147	0.441534	1.71005
		30	8.005	7.771	6.872	8.72	7.269	6.693	7.461	5.739	6.873	3.261	11.323	6.385	7.044	6.239	6.967			15	7.10813	0.436534	1.69069
		31	8.032	7.856	6.959	8.64	7.373	6.649	7.298	5.754	6.897	3.336	11.623	6.422	7.006	6.201	7.007			15	7.13687	0.446638	1.72982
		32	8.125	8.009	6.851	8.622	7.353	6.706	7.345	5.725	6.616	3.336	11.963	6.395	7.083	6.184	7.087			15	7.16	0.466795	1.80789
		33	8.079	8.018	6.851	8.55	7.368	6.57	7.367	5.806	6.798	3.318	11.323	6.314	6.945	6.113	7.016			15	7.09573	0.435974	1.68852
		34	8.075	7.868	7.018	8.6	7.285	6.605	7.273	5.706	6.686	3.191	11.337	6.294	6.96	6.17	7.047			15	7.07433	0.441752	1.7109
		35	8.059	7.715	6.827	8.6	7.28	6.452	7.352	5.734	6.705	3.282	10.573	6.265	6.982	6.256	6.918			15	7	0.402999	1.56081
		36	8.055	7.59	6.934	8.416	7.222	6.645	7.308	5.542	6.696	3.227	10.05	6.196	7.013	6.079	6.909			15	6.92547	0.383696	1.48605
		37	7.992	7.631	6.799	8.332	7.222	6.553	7.227	5.633	6.92	3.164	10.447	6.09	6.954	5.96	6.814			15	6.91587	0.401245	1.55402
		38	8.029	7.628	6.74	8.3	7.207	6.57	7.233	5.696	7.102	3.133	10.767	6.064	7.006	5.96	6.896			15	6.9554	0.415683	1.60993
		39	8.022	7.878	6.636	8.421	7.103	6.513	7.28	5.657	7.158	3.018	10.607	6.072	6.967	6.094	6.835			15	6.95073	0.417832	1.61826
		40	7.865	7.99	6.712	8.372	7.103	6.539	7.292	5.667	7.121	3.091	10.807	6.001	6.853	6.134	6.927			15	6.96493	0.421582	1.63278
		41	7.909	7.903	6.774	8.358	7.129	6.447	7.201	5.643	7.205	3.027	11.187	5.989	6.956	6.153	6.967			15	6.98987	0.440994	1.70796
		42	7.899	7.809	6.677	8.408	7.165	6.443	7.28	5.681	7.074	2.994	10.963	5.907	6.862	6.058	6.933			15	6.94353	0.433819	1.68017
		43	7.879	7.796	6.611	8.425	7.238	6.46	7.326	5.677	7.023	2.997	10.503	5.863	6.872	6.027	6.933			15	6.90867	0.415325	1.60855
		44	7.875	7.768	6.715	8.501	7.045	6.395	7.389	5.73	7.102	2.743	10.407	5.852	6.835	6.046	6.78			15	6.87887	0.423397	1.63981
		45	7.875	7.774	6.611	8.51	7.129	6.373	7.361	5.6	7.065	2.776	9.89	5.842	6.8	6.079	6.829			15	6.83427	0.404388	1.56619
		46	7.869	7.69	6.601	8.533	7.181	6.36	7.277	5.59	7.055	2.758	9.073	5.857	6.741	6.051	6.878			15	6.7676	0.3781	1.46438
		47	7.832	7.575	6.597	8.604	7.087	6.36	7.314	5.643	6.967	2.718	9	5.889	6.763	6.02	6.838			15	6.74713	0.376512	1.45823
		48	7.835	7.575	6.563	8.506	7.123	6.425	7.358	5.556	6.99	2.712	8.53	5.789	6.684	6.07	6.811			15	6.7018	0.364541	1.41186
		49	7.825	7.403	6.535	8.586	7.144	6.382	7.305	5.537	6.831	2.63	8.333	5.747	6.796	6.046	6.807			15	6.66047	0.364775	1.41277
		50	7.695	7.265	6.538	8.577	6.993	6.39	7.258	5.739	6.976	2.561	7.65	5.631	6.728	5.972	6.771			15	6.58293	0.350907	1.35906
		51	7.789	7.228	6.483	8.43	7.051	6.241	7.18	5.585	6.878	2.488	7.157	5.7	6.677	5.991	6.78			15	6.51053	0.346855	1.34337
		52	7.735	7.056	6.465	8.546	7.03	6.377	7.251	5.508	6.971	2.676	6.9	5.706	6.697	5.903	6.731			15	6.50347	0.337705	1.30793
		53	7.782	7.331	6.5	8.582	6.962	6.316	7.052	5.523	6.635	2.643	7.09	5.635	6.662	5.875	6.719			15	6.48713	0.342461	1.32635
		54	7.849	7.59	6.518	8.591	6.905	6.39	7.102	5.494	6.523	2.721	7.26	5.635	6.662	6.039	6.682			15	6.53073	0.343622	1.33084
		55	7.719	7.474	6.559	8.519	6.946	6.325	6.986	5.451	6.649	2.633	7.297	5.525	6.732	5.915	6.786			15	6.50107	0.345861	1.33951
		56	7.692	7.365	6.643	8.501	6.905	6.153	6.898	5.196	6.476	2.573	7.343	5.574	6.598	5.963	6.734			15	6.44093	0.349334	1.35297
		57	7.685	7.268	6.386	8.533	6.998	6.215	6.92	5.225	6.518	2.594	7.33	5.641	6.631	5.91	6.771			15	6.44167	0.347392	1.34544
		58	7.715	7.231	6.379	8.564	6.884	6.079	6.876	5.167	6.35	2.597	7.03	5.629	6.59	5.887	6.706			15	6.37893	0.345241	1.33711
		59	7.655	7.287	6.476	8.55	6.946	6.11	6.939	5.215	6.401	2.615	7.23	5.619	6.517	5.927	6.694			15	6.41207	0.345128	1.33667
		60	7.552	7.243	6.361	8.546	6.936	6.206	6.867	5.138	6.401	2.509	7.603	5.56	6.59	5.901	6.66			15	6.40487	0.354732	1.37387
		61	7.649	7.159	6.465	8.492	7.082	6.281	6.873	5.148	6.28	2.43	7.253	5.501	6.386	5.906	6.743			15	6.37653	0.354911	1.37457
		62	7.499	7.168	6.472	8.559	6.92	6.07	6.767	5.124	6.261	2.355	7.847	5.509	6.399	5.872	6.731			15	6.3702	0.366777	1.42052
		63	7.579	7.124	6.514	8.497	6.946	5.969	6.858	5.297	6.2	2.355	7.957	5.513	6.456	5.798	6.722			15	6.38567	0.36719	1.42212
		64	7.465	7.231	6.573	8.35	6.972	6.009	6.739	5.273	6.163	2.34	7.43	5.602	6.5	5.832	6.688			15	6.34447	0.352738	1.36615
		65	7.525	7.325	6.493	8.238	6.899	6.039	6.792	5.345	5.957	2.197	7.207	5.537	6.506	5.701	6.706			15	6.2978	0.357561	1.38483
		66	7.535	7.237	6.441	7.992	7.03	5.947	6.886	5.254	6.055	2.14	7.13	5.458	6.473	5.706	6.676			15	6.264	0.356231	1.37968
		67	7.529	7.306	6.375	8.019	6.821	6.035	7.017	5.345	5.929	2.179	7.103	5.46	6.465	5.777	6.602			15	6.26413	0.352503	1.36524
		68	7.405	7.221	6.445	8.006	6.889	5.978	6.858	5.153	5.99	2.23	6.963	5.436	6.421	5.82	6.642			15	6.23047	0.346512	1.34204
		69	7.482	7.103	6.382	8.229	6.858	5.987	6.786	5.417	6.111	2.23	6.453	5.434	6.423	5.818	6.611			15	6.2216	0.343794	1.33151
		70	7.499	7.306	6.327	8.198	6.78	5.899	6.798	5.374	6.079	2.27	6.217	5.47	6.362	5.879	6.599			15	6.2038	0.342725	1.32737
		71	7.489	7.278	6.334	7.97	6.816	5.912	6.751	5.47	5.915	2.27	6.117	5.355	6.32	5.71	6.691			15	6.15987	0.338004	1.30908
		72	7.485	6.981	6.198	8.059	6.879	5.899	6.751	5.475	6.139	2.109	5.927	5.391	6.346	5.729	6.605			15	6.13153	0.344368	1.33373
		73	7.495	6.828	6.143	8.1	6.832	5.939	6.655	5.427	5.934	1.933	5.807	5.428	6.416	5.72	6.623			15	6.08533	0.353513	1.36915
		74	7.489	6.531	6.184	7.979	6.832	5.86	6.717	5.465	5.831	2.015	5.77	5.444	6.351	5.548	6.614			15	6.042	0.344414	1.33391
		75	7.369	6.412	6.288	8.046	6.889	5.772	6.683	5.441	5.981	2.13	6.01	5.361	6.309	5.47	6.626			15	6.05247	0.338392	1.31059
		76	7.395	6.368	6.118	8.122	6.91	5.776	6.636	5.311	5.962	2.264	5.407	5.383	6.311	5.282	6.648			15	5.99287	0.338615	1.31145
		77	7.512	6.787	6.195	8.175	6.832	5.768	6.723	5.417	5.854	2.279	4.937	5.399	6.3	5.096	6.574			15	5.98987	0.351028	1.35952
		78	7.489	6.906	6.247	8.265	6.733	5.846	6.605	5.412	5.808	2.203	5.083	5.397	6.263	5.26	6.666			15	6.0122	0.353342	1.36849
		79	7.405	7.018	6.129	8.211	6.899	5.763	6.626	5.398	5.658	2.097	5.143	5.328	6.296	5.463	6.51			15	5.99627	0.356614	1.38116
		80	7.422	7.109	6.084	8.019	6.821	5.754	6.63	5.379	5.747	1.876	4.983	5.401	6.223	5.522	6.605			15	5.97167	0.364817	1.41293
		81	7.419	7.131	6.066	8.158	6.832	5.667	6.683	5.34	5.607	1.946	4.917	5.283	6.285	5.572	6.479			15	5.959	0.367775	1.42439
		82	7.429	7.178	6.122	8.086	6.91	5.737	6.598	5.278	5.654	1.649	4.87	5.346	6.239	5.577	6.55			15	5.9482	0.383132	1.48387
		83	7.515	7.212	6.104	8.001	6.801	5.768	6.664	5.249	5.691	1.576	4.87	5.328	6.149	5.551	6.498			15	5.9318	0.385926	1.49468
		84	7.405	6.987	6.018	8.019	6.863	5.737	6.689	5.129	5.625	1.415	4.98	5.369	6.223	5.568	6.516			15	5.90287	0.390571	1.51268
		85	7.362	6.925	6.007	8.064	6.774	5.693	6.495	5.321	5.569	1.555	4.887	5.334	6.239	5.537	6.525			15	5.8858	0.380149	1.47231
		86	7.465	7.099	6.038	7.925	6.78	5.71	6.511	5.201	5.682	1.512	4.853	5.271	6.272	5.42	6.501			15	5.88267	0.385439	1.4928
		87	7.355	7.3	5.941	7.908	6.853	5.675	6.514	5.148	5.49	1.536	4.77	5.312	6.263	5.429	6.482			15	5.86507	0.38743	1.50051
		88	7.492	7.14	6.09	7.939	6.795	5.68	6.573	5.018	5.56	1.494	4.707	5.206	6.263	5.384	6.513			15	5.85693	0.393551	1.52422
		89	7.469	7.178	6.042	7.899	6.764	5.596	6.561	5.071	5.434	1.427	4.627	5.251	6.252	5.301	6.433			15	5.82033	0.396488	1.53559
		90	7.405	7.196	6.035	7.881	6.795	5.592	6.455	5.143	5.392	1.443	4.54	5.318	6.206	5.318	6.455			15	5.8116	0.393994	1.52593
		91	7.459	7.224	6.007	7.872	6.675	5.487	6.326	5.157	5.401	1.467	4.507	5.212	6.164	5.241	6.449			15	5.77653	0.393273	1.52314
		92	7.449	7.187	5.962	7.778	6.816	5.596	6.402	5.263	5.467	1.615	4.47	5.235	6.223	5.227	6.47			15	5.81067	0.384051	1.48742
		93	7.472	7.262	6.011	7.836	6.816	5.526	6.386	4.98	5.499	1.582	4.257	5.285	6.21	5.158	6.488			15	5.78453	0.395355	1.5312
		94	7.579	7.353	6.056	7.613	6.801	5.57	6.389	5.109	5.317	1.5	4.193	5.283	6.12	5.198	6.464			15	5.76967	0.398051	1.54165
		95	7.479	7.446	5.976	7.541	6.795	5.614	6.392	4.994	5.373	1.33	4.317	5.275	6.208	5.091	6.439			15	5.75133	0.404117	1.56514
		96	7.412	7.474	5.965	7.626	6.863	5.544	6.455	4.84	5.294	1.264	4.267	5.21	6.237	5.153	6.424			15	5.7352	0.412737	1.59852
		97	7.432	7.521	5.993	7.622	6.801	5.566	6.32	4.931	5.298	1.352	4.253	5.216	6.127	5.089	6.449			15	5.73133	0.407071	1.57658
		98	7.549	7.512	6.09	7.675	6.686	5.601	6.214	4.855	5.289	1.436	4.263	5.289	6.237	4.968	6.387			15	5.73673	0.405765	1.57152
		99	7.495	7.443	5.941	7.769	6.452	5.671	6.201	4.956	5.191	1.494	4.237	5.287	6.204	5.006	6.415			15	5.71747	0.399241	1.54625
		100	7.519	7.512	6.045	7.716	6.399	5.513	6.214	4.922	5.256	1.57	4.08	5.21	6.142	5.046	6.421			15	5.70433	0.398984	1.54526
		101	7.472	7.528	5.948	7.916	6.748	5.46	6.205	4.936	5.205	1.63	4.16	5.198	6.186	5.025	6.378			15	5.733	0.402475	1.55878
		102	7.532	7.496	5.92	7.72	6.634	5.539	6.248	4.941	4.995	1.494	4.073	5.164	6.201	4.932	6.366			15	5.68367	0.407592	1.5786
		103	7.532	7.521	5.972	7.72	6.655	5.487	6.077	4.917	4.981	1.552	4.027	5.113	6.166	4.92	6.418			15	5.67053	0.406692	1.57511
		104	7.489	7.443	5.903	7.796	6.754	5.588	6.086	4.965	4.999	1.57	4.17	5.188	6.177	4.979	6.326			15	5.69553	0.401046	1.55324
		105	7.535	7.459	5.976	7.738	6.853	5.443	6.186	5.061	5.083	1.615	4.153	5.198	6.048	4.76	6.378			15	5.69907	0.401832	1.55629
		106	7.462	7.384	5.979	7.68	6.728	5.509	6.095	5.076	4.882	1.64	4.093	5.257	6.048	4.775	6.265			15	5.6582	0.39508	1.53014
		107	7.502	7.387	5.917	7.698	6.774	5.504	6.133	5.076	4.831	1.506	4.03	5.188	6.182	4.703	6.378			15	5.65393	0.407963	1.58003
		108	7.479	7.4	5.868	7.617	6.801	5.412	6.086	4.97	4.939	1.379	4.08	5.166	6.118	4.71	6.307			15	5.62213	0.410151	1.58851
		109	7.569	7.387	5.82	7.519	6.842	5.443	6.12	4.883	4.714	1.379	3.957	5.208	6.081	4.589	6.366			15	5.5918	0.416603	1.6135
		110	7.445	7.487	5.851	7.533	6.634	5.342	6.108	4.984	4.747	1.373	3.927	5.098	6.096	4.689	6.369			15	5.57887	0.413142	1.60009
		111	7.505	7.465	5.813	7.479	6.764	5.39	6.005	4.888	4.873	1.324	3.873	5.21	6.068	4.696	6.409			15	5.58413	0.416262	1.61217
		112	7.392	7.487	5.764	7.497	6.655	5.237	6.089	4.956	4.901	1.324	3.9	5.164	5.912	4.732	6.406			15	5.56107	0.411887	1.59523
		113	7.439	7.418	5.816	7.515	6.644	5.36	6.005	4.931	4.78	1.3	3.763	5.151	6.013	4.82	6.295			15	5.55	0.414747	1.60631
		114	7.505	7.374	5.781	7.537	6.415	5.237	6.02	4.946	4.654	1.221	3.743	5.139	6.057	4.832	6.32			15	5.51873	0.419242	1.62372
		115	7.435	7.206	5.757	7.372	6.514	5.408	5.942	4.98	4.7	1.27	3.817	5.062	6.081	4.663	6.36			15	5.50447	0.408611	1.58254
		116	7.365	7.315	5.847	7.394	6.462	5.316	5.964	4.922	4.682	1.261	3.847	5.155	6.109	4.691	6.307			15	5.50913	0.409144	1.58461
		117	7.379	7.471	5.688	7.305	6.504	5.32	6.023	5.124	4.616	1.315	3.847	5.046	6.059	4.658	6.357			15	5.51413	0.40913	1.58455
		118	7.342	7.418	5.788	7.381	6.566	5.294	5.989	5.037	4.672	1.209	3.883	5.1	6.044	4.694	6.421			15	5.52253	0.413949	1.60322
		119	7.302	7.409	5.677	7.363	6.509	5.206	5.939	5.148	4.597	1.267	3.82	5.046	5.978	4.589	6.332			15	5.4788	0.410115	1.58837
		120	7.232	7.546	5.691	7.416	6.478	5.193	5.911	4.941	4.747	1.388	3.78	5.123	5.98	4.534	6.353			15	5.48753	0.407609	1.57866
	nhx-6	Time (s)																		n=	Average	SE	STDEV
		1	18.269	9.206	14.145	11.418	18.937	17.827	10.615	9.106	8.539	9.839	8.552	8.424	13.42	12.746	15.259			15	12.4201	0.966799	3.7444
		2	18.231	9.055	14.008	11.472	18.799	17.816	10.378	9.079	8.48	9.8	8.474	8.342	13.326	12.626	15.189			15	12.3383	0.967745	3.74806
		3	18.093	8.968	13.956	11.49	18.854	17.691	10.085	9.045	8.584	9.566	8.423	8.303	13.198	12.467	15.164			15	12.2591	0.96826	3.75006
		4	18.033	9.172	13.877	11.522	18.977	17.311	10.119	8.963	8.506	9.509	8.456	8.187	13.148	12.368	15.055			15	12.2135	0.959681	3.71683
		5	17.914	9.225	13.795	11.612	18.986	17.242	9.982	8.856	8.606	9.742	8.362	8.195	13.08	12.298	14.907			15	12.1868	0.950693	3.68202
		6	17.883	9.157	13.801	11.562	18.896	17.211	10.032	8.81	7.995	9.286	8.323	8.095	13.017	12.282	14.874			15	12.0816	0.966918	3.74486
		7	17.783	9.066	13.787	11.468	18.64	17.303	10.131	8.772	7.981	9.181	8.38	7.995	13.007	12.17	14.782			15	12.0297	0.96032	3.7193
		8	17.902	9.081	13.899	11.422	18.718	17.306	10.007	8.737	8.147	8.842	8.306	8.063	12.976	12.333	14.812			15	12.0367	0.971287	3.76178
		9	18.138	9.028	13.525	11.399	18.77	17.34	9.823	8.774	8.651	8.789	8.284	7.989	12.937	12.322	14.79			15	12.0373	0.973109	3.76883
		10	18.011	8.9	13.369	11.482	18.752	17.664	9.81	8.794	9.204	8.749	8.236	7.771	12.941	12.278	14.701			15	12.0441	0.974184	3.773
		11	18.025	8.735	13.418	11.417	18.732	17.733	9.842	8.729	9.594	8.794	8.253	7.832	12.852	12.281	14.707			15	12.0629	0.972008	3.76457
		12	18.005	8.525	13.361	11.321	18.714	17.657	9.647	8.685	9.304	9.001	8.17	7.879	12.807	12.186	14.74			15	12.0001	0.976294	3.78117
		13	17.94	8.428	13.301	11.362	18.567	17.628	9.665	8.706	9.209	9.13	8.037	8.087	12.835	12.203	14.707			15	11.987	0.966959	3.74502
		14	17.903	8.477	13.475	11.422	18.498	17.587	9.683	8.671	9.131	9.001	8.079	7.976	12.804	12.146	14.672			15	11.9683	0.966684	3.74395
		15	17.915	8.379	13.18	11.345	18.574	17.579	9.693	8.647	9.238	9.074	8.081	7.882	12.793	12.172	14.543			15	11.9397	0.96709	3.74552
		16	17.851	8.314	12.929	11.324	18.54	17.607	9.654	8.613	8.627	9.02	7.993	7.824	12.698	12.112	14.508			15	11.8409	0.977093	3.78426
		17	17.757	8.261	12.929	11.277	18.498	17.569	9.631	8.566	8.895	9.119	7.97	7.726	12.659	12.068	14.391			15	11.8211	0.969231	3.75382
		18	17.795	8.186	12.973	11.253	18.59	17.568	9.573	8.47	9.045	9.205	8.077	7.632	12.572	12.105	14.386			15	11.8287	0.973505	3.77037
		19	17.717	8.199	13	11.114	18.529	17.52	9.532	8.426	9.01	9.233	7.884	7.679	12.502	12.046	14.463			15	11.7903	0.972843	3.76781
		20	17.662	8.227	12.904	11.145	18.462	17.472	9.507	8.467	9.171	9.031	7.887	7.674	12.62	12.015	14.368			15	11.7741	0.965883	3.74085
		21	17.702	8.167	12.792	11.229	18.469	17.478	9.252	8.422	9.375	8.934	7.845	7.574	12.502	11.903	14.409			15	11.7369	0.972985	3.76836
		22	17.645	8.097	12.934	11.259	18.435	17.393	9.36	8.329	9.366	8.723	7.815	7.739	12.619	11.807	14.263			15	11.7189	0.968956	3.75275
		23	17.629	7.992	12.863	11.242	18.405	17.363	9.356	8.302	9.418	8.49	7.865	7.742	12.593	11.779	14.226			15	11.6843	0.97002	3.75687
		24	17.697	8.157	12.757	11.312	18.408	17.402	9.282	8.3	9.61	8.72	7.744	7.639	12.52	11.784	14.121			15	11.6969	0.967648	3.74769
		25	17.613	8.148	12.918	11.233	18.374	17.35	9.378	8.273	9.283	8.886	7.718	7.561	12.515	11.792	14.115			15	11.6771	0.966407	3.74288
		26	17.665	8.127	12.798	11.205	18.372	17.335	9.436	8.307	9.102	9.055	7.72	7.516	12.365	11.798	14.123			15	11.6616	0.966332	3.74259
		27	17.578	8.178	12.918	11.087	18.351	17.288	9.491	8.16	9.15	9.031	7.635	7.532	12.376	11.764	14.065			15	11.6403	0.964145	3.73412
		28	17.457	8.239	12.792	11.206	18.313	17.295	9.369	8.138	8.945	8.985	7.649	7.437	12.343	11.679	14.08			15	11.5951	0.964053	3.73376
		29	17.491	8.214	12.79	11.155	18.288	17.261	9.443	8.16	8.924	8.974	7.625	7.666	12.341	11.71	13.969			15	11.6007	0.957558	3.70861
		30	17.452	8.214	12.896	11.167	18.284	17.24	9.381	8.086	8.748	8.923	7.638	7.566	12.291	11.645	14.012			15	11.5695	0.963352	3.73105
		31	17.504	8.233	12.88	11.109	18.266	17.198	9.47	8.094	9.119	8.903	7.554	7.463	12.348	11.558	13.989			15	11.5792	0.960783	3.72109
		32	17.38	8.333	12.697	11.069	18.246	17.155	9.351	8.116	9.204	8.848	7.517	7.476	12.202	11.53	13.837			15	11.5307	0.951397	3.68474
		33	17.449	8.227	12.697	11.037	18.169	17.107	9.321	7.963	9.086	8.766	7.609	7.484	12.181	11.536	13.88			15	11.5008	0.955242	3.69964
		34	17.404	8.186	12.686	11.032	18.218	17.102	9.144	8.017	9.52	8.763	7.524	7.424	12.106	11.519	13.823			15	11.4979	0.954336	3.69613
		35	17.418	8.081	12.746	11.04	18.255	17.141	8.97	7.975	9.656	8.709	7.494	7.424	12.161	11.447	13.829			15	11.4897	0.962309	3.72701
		36	17.426	8.097	12.686	11.042	18.138	17.184	9.041	7.934	9.705	8.701	7.435	7.45	12.141	11.404	13.788			15	11.4781	0.958866	3.71367
		37	17.441	8.097	12.806	11.076	18.194	17.178	8.97	7.967	9.817	8.643	7.47	7.476	12.085	11.387	13.88			15	11.4991	0.9615	3.72387
		38	17.4	8.053	12.809	11.115	18.099	17.109	8.975	7.913	9.758	8.621	7.47	7.542	12.063	11.338	13.835			15	11.4733	0.95573	3.70153
		39	17.483	8.102	12.47	11.005	18.207	17.119	8.966	7.915	8.888	8.538	7.371	7.521	12.161	11.215	13.734			15	11.3797	0.971322	3.76191
		40	17.517	8.203	12.355	10.882	18.245	17.051	8.872	7.933	8.435	8.18	7.351	7.408	12.041	10.868	13.763			15	11.2736	0.984513	3.813
		41	17.504	8.278	12.47	10.882	18.126	16.996	8.911	7.89	8.482	7.802	7.328	7.266	12.048	10.863	13.689			15	11.2357	0.986004	3.81878
		42	17.464	8.419	12.47	10.715	17.995	17.022	8.929	7.837	8.746	7.731	7.369	7.311	11.98	11.559	13.644			15	11.2794	0.975479	3.77801
		43	17.453	8.544	12.598	10.706	17.924	16.981	8.86	7.757	9.069	7.796	7.714	7.253	11.93	11.545	13.594			15	11.3149	0.962039	3.72596
		44	17.475	8.466	12.44	10.718	18.023	16.971	8.867	7.803	9.031	7.832	7.572	7.195	11.965	11.479	13.633			15	11.298	0.968921	3.75261
		45	17.411	8.388	12.434	10.665	17.993	16.918	8.828	7.709	8.846	7.896	7.55	7.126	11.863	11.503	13.553			15	11.2455	0.969441	3.75463
		46	17.402	8.29	12.519	10.658	18.014	16.941	8.713	7.697	9.024	7.931	7.515	7.084	11.85	11.413	13.524			15	11.2383	0.972481	3.7664
		47	17.375	8.377	12.407	10.842	18.077	16.936	8.562	7.73	8.929	7.979	7.524	6.997	11.939	11.462	13.559			15	11.2463	0.97526	3.77716
		48	17.376	8.472	12.514	10.982	18.04	16.858	8.702	7.615	8.869	7.989	7.279	7.163	11.911	11.49	13.494			15	11.2503	0.972184	3.76525
		49	17.334	8.35	12.566	10.991	18.101	16.902	8.665	7.631	8.846	8.075	7.133	6.953	11.813	11.4	13.537			15	11.2198	0.982501	3.80521
		50	17.335	8.29	12.47	11.019	18.079	16.916	8.67	7.599	8.884	8.148	7.125	6.984	11.806	11.341	13.603			15	11.2179	0.981566	3.80159
		51	17.291	8.267	12.339	11.147	17.944	16.855	8.589	7.601	8.781	8.073	7.177	7.032	11.876	11.271	13.463			15	11.1804	0.973451	3.77016
		52	17.35	8.199	12.295	11.137	17.923	16.867	8.589	7.542	8.496	8.19	7.05	7.087	11.813	11.333	13.356			15	11.1485	0.978474	3.78961
		53	17.324	8.203	12.249	11.06	17.885	16.799	8.587	7.553	8.439	8.208	6.954	7.137	11.813	11.225	13.458			15	11.1263	0.976575	3.78226
		54	17.332	8.231	12.292	11.019	17.836	16.811	8.498	7.51	8.537	8.222	6.891	7.097	11.691	11.239	13.382			15	11.1059	0.976659	3.78258
		55	17.402	8.25	12.462	10.96	17.788	16.801	8.406	7.463	8.758	8.206	7.042	7.013	11.776	11.22	13.366			15	11.1275	0.976033	3.78016
		56	17.295	8.265	12.172	11.068	17.82	16.73	8.213	7.427	8.919	8.207	7.076	6.842	11.689	11.289	13.428			15	11.096	0.974674	3.7749
		57	17.301	7.998	12.205	11.109	17.781	16.779	8.076	7.427	8.945	8.147	7.135	6.903	11.709	11.25	13.345			15	11.074	0.978195	3.78853
		58	17.262	7.913	12.224	11.044	17.723	16.723	7.917	7.409	8.983	8.202	7.068	6.979	11.628	11.216	13.31			15	11.0401	0.975591	3.77845
		59	17.217	7.833	12.224	11.028	17.64	16.701	8.151	7.406	8.903	8.201	7.068	6.897	11.622	11.243	13.302			15	11.0291	0.971165	3.76131
		60	17.18	7.96	12.366	11.027	17.568	16.679	8.312	7.393	8.914	8.153	7.079	6.868	11.596	11.193	13.282			15	11.038	0.964634	3.73601
		61	17.258	7.924	12.347	10.887	17.547	16.645	8.381	7.426	8.907	8.19	6.994	6.968	11.631	11.193	13.329			15	11.0418	0.964189	3.73429
		62	17.154	7.964	12.314	10.785	17.556	16.588	8.394	7.409	8.808	8.195	7.087	6.866	11.637	11.17	13.251			15	11.0119	0.959487	3.71608
		63	17.197	7.903	12.227	10.714	17.577	16.655	8.493	7.301	8.375	8.169	7.148	6.984	11.641	11.098	13.234			15	10.9811	0.966245	3.74225
		64	17.17	7.924	12.254	10.677	17.543	16.624	8.486	7.273	8.575	8.171	7.089	6.963	11.633	11.092	13.327			15	10.9867	0.964012	3.7336
		65	17.105	7.975	12.287	10.597	17.561	16.621	8.411	7.178	8.746	8.204	6.961	6.995	11.556	11.152	13.263			15	10.9741	0.963348	3.73103
		66	17.11	7.79	12.221	10.791	17.653	16.623	8.427	7.234	8.929	8.155	7.055	6.945	11.506	11.126	13.257			15	10.9881	0.965124	3.73791
		67	17.025	7.852	12.191	10.908	17.651	16.578	8.472	7.166	8.872	8.148	7.041	6.837	11.565	11.163	13.197			15	10.9777	0.9634	3.73123
		68	17.037	7.811	12.216	10.996	17.638	16.554	8.452	7.166	8.857	8.187	6.941	6.918	11.598	11.084	13.164			15	10.9746	0.96332	3.73092
		69	16.98	7.816	12.194	11.136	17.592	16.619	8.358	7.175	8.857	8.173	6.939	6.932	11.58	11.013	13.224			15	10.9725	0.96332	3.73092
		70	16.973	7.725	12.145	11.228	17.653	16.538	8.394	7.131	8.834	8.142	6.878	6.861	11.526	11.001	13.16			15	10.9459	0.966924	3.74488
		71	16.956	7.737	12.167	11.279	17.755	16.527	8.362	7.18	8.805	8.171	6.827	6.824	11.619	10.96	13.236			15	10.9603	0.971805	3.76378
		72	16.979	7.773	12.227	11.327	17.714	16.532	8.278	7.093	8.808	8.143	6.814	6.832	11.487	10.87	13.088			15	10.931	0.972316	3.76576
		73	16.918	7.733	12.311	11.356	17.683	16.463	8.248	7.121	8.765	8.111	6.795	6.792	11.472	10.764	13.094			15	10.9084	0.970853	3.7601
		74	16.912	7.627	12.221	11.369	17.683	16.482	8.183	7.051	8.625	8.122	6.727	6.805	11.494	10.727	13.127			15	10.877	0.977355	3.78528
		75	16.955	7.606	12.21	11.094	17.667	16.52	8.225	7.029	8.684	8.136	6.559	6.855	11.426	10.826	13.137			15	10.8619	0.980295	3.79667
		76	16.94	7.612	12.156	10.888	17.734	16.529	8.232	6.992	8.544	8.15	6.537	6.797	11.385	10.805	13.15			15	10.8301	0.98529	3.81601
		77	16.915	7.6	12.249	10.774	17.674	16.554	8.158	6.992	8.694	8.075	6.517	6.826	11.385	10.774	13.103			15	10.8193	0.983709	3.80989
		78	16.854	7.712	12.137	10.615	17.653	16.675	8.094	7.036	8.653	8.082	6.456	6.816	11.354	10.724	13.14			15	10.8001	0.984416	3.81263
		79	16.911	7.72	12.189	10.483	17.649	16.602	8.101	6.943	8.71	8.055	6.465	6.782	11.302	10.704	13.051			15	10.7778	0.985017	3.81495
		80	16.858	7.718	12.224	10.322	17.674	16.687	8.151	6.967	8.632	8.045	6.467	6.708	11.378	10.734	13.133			15	10.7799	0.989605	3.83273
		81	16.896	7.686	12.131	10.186	17.622	16.689	8.089	6.977	8.665	7.964	6.452	6.739	11.341	10.739	13.072			15	10.7499	0.989493	3.83229
		82	16.87	7.701	11.94	10.024	17.556	16.738	7.989	6.89	8.601	7.988	6.522	6.771	11.35	10.637	13.03			15	10.7071	0.987766	3.8256
		83	16.835	7.716	11.94	9.923	17.477	16.799	7.936	6.936	8.57	7.961	6.352	6.774	11.404	10.654	13.004			15	10.6854	0.989895	3.83385
		84	16.92	7.583	11.883	9.837	17.516	16.82	7.991	6.949	8.637	7.878	6.38	6.653	11.298	10.63	13.133			15	10.6739	0.998573	3.86746
		85	16.875	7.674	11.708	9.768	17.529	16.824	7.904	6.885	8.591	7.917	6.352	6.716	11.319	10.613	13.158			15	10.6555	0.997749	3.86426
		86	16.898	7.648	11.658	9.773	17.581	16.79	7.844	6.925	8.672	7.92	6.096	6.768	11.339	10.552	13.148			15	10.6408	1.0029	3.88421
		87	16.824	7.68	11.098	9.864	17.565	16.781	7.862	6.832	8.686	7.903	6.094	6.624	11.235	10.526	13.131			15	10.5803	1.00077	3.87596
		88	16.84	7.568	10.984	10.003	17.597	16.723	7.791	6.814	8.572	7.884	6.369	6.75	11.287	10.51	13.168			15	10.5907	0.996648	3.86
		89	16.823	7.619	11.205	10.032	17.572	16.76	7.757	6.739	8.508	7.894	6.395	6.692	11.278	10.499	13.16			15	10.5955	0.99886	3.86857
		90	16.824	7.585	11.128	10.127	17.541	16.919	7.706	6.833	8.594	7.832	6.273	6.771	11.25	10.49	13.271			15	10.6096	1.0039	3.88809
		91	16.771	7.614	11.014	10.127	17.525	17.129	7.624	6.718	8.646	7.789	6.373	6.737	11.304	10.497	13.214			15	10.6055	1.00889	3.90742
		92	16.73	7.608	11.044	10.409	17.495	17.279	7.628	6.782	8.625	7.759	6.363	6.774	11.213	10.451	13.269			15	10.6286	1.01041	3.91329
		93	16.711	7.532	10.997	10.449	17.495	17.375	7.534	6.78	8.556	7.71	6.402	6.811	11.154	10.423	13.214			15	10.6095	1.01431	3.92839
		94	16.715	7.443	10.658	10.464	17.577	17.396	7.466	6.783	8.437	7.686	6.22	6.829	11.241	10.439	13.21			15	10.5709	1.02458	3.96816
		95	16.622	7.47	10.47	10.609	17.469	17.386	7.381	6.735	8.456	7.658	6.013	6.739	11.181	10.375	13.199			15	10.5175	1.02551	3.9718
		96	16.636	7.434	10.407	10.494	17.462	17.418	7.438	6.646	8.525	7.658	6.319	6.758	11.167	10.315	13.224			15	10.5267	1.02113	3.9548
		97	16.549	7.439	10.577	10.342	17.493	17.398	7.505	6.7	8.599	7.648	6.325	6.75	11.154	10.35	13.164			15	10.5329	1.01573	3.93389
		98	16.545	7.403	10.658	10.215	17.433	17.427	7.658	6.665	8.618	7.581	6.238	6.718	11.141	10.169	13.164			15	10.5089	1.01705	3.939
		99	16.569	7.449	10.735	10.465	17.46	17.465	7.677	6.687	8.397	7.595	6.234	6.755	11.126	10.171	13.181			15	10.5311	1.01985	3.94984
		100	16.533	7.419	10.765	10.556	17.356	17.434	7.814	6.681	8.494	7.631	6.251	6.687	11.065	10.249	13.232			15	10.5445	1.01304	3.92348
		101	16.441	7.354	10.874	10.568	17.331	17.399	7.8	6.634	8.53	7.626	6.172	6.718	11.08	10.112	13.131			15	10.518	1.01045	3.91346
		102	16.448	7.331	10.855	10.656	17.284	17.463	7.823	6.607	8.413	7.653	6.208	6.687	11.133	10.188	13.222			15	10.5314	1.01351	3.92531
		103	16.406	7.303	10.986	10.817	17.227	17.413	7.734	6.55	8.468	7.654	6.22	6.745	11.107	10.273	13.168			15	10.5381	1.00924	3.90876
		104	16.434	7.335	11.057	10.9	17.169	17.348	7.72	6.518	8.406	7.637	6.172	6.674	11.069	10.309	13.212			15	10.5307	1.0102	3.91251
		105	16.419	7.309	11.109	11.003	16.912	17.431	7.75	6.323	8.451	7.606	6.225	6.732	11.052	10.22	13.086			15	10.5085	1.00503	3.89248
		106	16.36	7.138	11.109	11.109	16.964	17.384	7.722	6.421	8.416	7.58	6.227	6.695	11.167	10.246	13.238			15	10.5184	1.00835	3.9053
		107	16.334	7.237	11.082	10.888	17.124	17.435	7.615	6.495	8.385	7.555	6.194	6.637	11.019	10.248	13.166			15	10.4943	1.01315	3.9239
		108	16.37	7.244	10.967	10.771	17.056	17.454	7.727	6.456	8.437	7.567	6.101	6.637	11.107	10.252	13.152			15	10.4865	1.0126	3.92178
		109	16.302	7.263	11.12	10.772	17.14	17.4	7.601	6.438	8.323	7.562	6.175	6.568	11.093	10.198	13.226			15	10.4787	1.01561	3.93345
		110	16.307	7.231	10.809	10.644	17.058	17.476	7.394	6.408	8.354	7.571	6.079	6.479	11.069	10.212	13.197			15	10.4192	1.02136	3.95572
		111	16.307	7.146	10.787	10.613	17.058	17.496	7.539	6.341	8.299	7.58	6.065	6.508	11.041	10.146	13.24			15	10.4111	1.02322	3.96291
		112	16.307	7.146	10.896	10.576	17.058	17.44	7.495	6.393	8.314	7.564	6.061	6.432	11.028	10.072	13.129			15	10.3941	1.02134	3.95564
		113	16.382	7.1	11.016	10.532	17.059	17.421	7.381	6.371	8.29	7.538	6.013	6.4	10.98	10.144	13.207			15	10.3889	1.02869	3.98411
		114	16.407	7.201	11.016	10.549	17.104	17.39	5.651	6.331	8.368	7.519	5.911	6.392	11.056	10.185	13.226			15	10.2871	1.06133	4.11052
		115	16.457	7.131	11.055	10.436	17.099	17.439	5.924	6.3	8.295	7.563	5.897	6.453	10.967	10.252	13.251			15	10.3013	1.0595	4.10343
		116	16.372	7.097	11.142	10.488	17.129	17.458	5.924	6.331	8.401	7.516	5.884	6.445	11	10.222	13.242			15	10.3101	1.05901	4.10153
		117	16.311	7.15	11.03	10.585	17.106	17.504	5.823	6.31	8.38	7.566	5.819	6.366	11.009	10.184	13.189			15	10.2888	1.06106	4.10948
		118	16.343	7.074	11.071	10.647	17.047	17.523	5.867	6.31	8.413	7.531	5.771	6.332	10.974	10.134	13.259			15	10.2864	1.06374	4.11985
		119	16.347	6.994	11.057	10.549	17.032	17.458	5.917	6.327	8.335	7.56	5.701	6.303	10.987	10.005	13.105			15	10.2451	1.06136	4.11062
		120	16.347	7.047	11.044	10.477	17.032	17.468	5.904	6.301	8.333	7.528	5.9	6.274	10.972	10.026	13.107			15	10.2507	1.05839	4.09914
	nhx-6;gon-2	Time (s)																		n=	Average	SE	STDEV
		1	15.181	16.299	10.117	7.83	9.924	12.707	8.161	9.195	17.5	11.794	11.708	12.31	10.978	14.544	11.656			15	11.9936	0.7402	2.86678
		2	15.043	16.244	10.42	7.703	10.285	12.456	8.033	9.059	16.993	11.732	11.553	12.148	10.873	14.548	11.57			15	11.9107	0.719851	2.78797
		3	14.869	16.08	10.503	7.621	10.351	12.331	8.006	8.911	16.264	11.716	11.476	12.055	10.835	14.47	11.367			15	11.7903	0.691294	2.67737
		4	14.834	15.942	10.51	7.6	10.377	12.573	7.751	8.928	16.832	11.515	11.303	11.965	10.921	14.352	11.334			15	11.7825	0.710818	2.75299
		5	14.734	16.038	10.277	7.525	10.146	12.736	7.597	8.915	17.424	11.418	11.154	11.769	11.185	14.204	11.276			15	11.7599	0.741189	2.87061
		6	14.744	15.912	10.096	7.322	10.006	12.689	7.545	9.191	17.168	11.453	11.329	11.885	11.137	14.321	11.285			15	11.7389	0.735564	2.84883
		7	14.352	15.661	9.999	7.402	10.149	12.752	7.446	9.186	17.194	11.497	11.453	12.061	10.956	14.268	11.251			15	11.7085	0.723033	2.80029
		8	14.284	15.603	10.009	7.299	10.016	12.698	7.359	9.191	17.995	11.379	11.376	12.221	11.308	14.271	11.244			15	11.7502	0.756402	2.92953
		9	14.178	15.59	10.021	7.289	10.063	12.754	7.553	9.042	18.26	11.381	11.307	12.318	11.217	14.182	11.269			15	11.7616	0.761565	2.94953
		10	14.289	15.638	10.105	7.246	10.136	12.826	7.697	9.042	17.873	11.289	11.339	12.33	10.934	14.186	11.178			15	11.7405	0.747098	2.8935
		11	14.337	15.686	10.177	7.215	10.092	12.85	7.847	9.03	17.16	11.294	11.378	12.335	10.896	14.147	11.145			15	11.7059	0.719075	2.78497
		12	14.294	15.613	10.26	7.186	10.095	12.879	7.877	9	16.944	11.24	11.319	12.255	11.302	14.066	11.078			15	11.6939	0.70599	2.73429
		13	14.126	15.603	10.396	7.186	9.975	12.819	7.855	9.042	17.108	11.224	11.115	12.142	11.42	14.055	11.034			15	11.6733	0.708251	2.74305
		14	14.108	15.5	10.356	7.127	9.877	12.691	7.87	8.983	16.892	11.163	11.127	12.21	11.507	14.017	11.023			15	11.6301	0.700129	2.71159
		15	14.131	15.472	10.306	7.08	9.674	12.805	7.902	8.754	17.045	11.142	11.047	12.08	11.429	13.932	10.909			15	11.5805	0.713051	2.76164
		16	14.163	15.389	10.32	7.094	9.709	12.685	7.902	8.826	16.878	11.15	11.049	12.057	11.402	13.84	10.923			15	11.5591	0.700522	2.71311
		17	14.138	15.412	10.34	6.947	9.741	12.7	7.802	8.746	16.934	11.074	11.098	11.928	11.334	13.848	10.941			15	11.5322	0.710547	2.75194
		18	13.608	15.314	10.267	6.852	9.877	12.698	7.804	8.669	16.913	10.995	11.19	11.705	11.261	13.752	10.844			15	11.4499	0.700591	2.71338
		19	13.442	15.286	10.134	6.83	9.889	12.66	7.743	8.585	15.729	10.853	11.129	11.637	11.26	13.71	10.717			15	11.3069	0.661126	2.56053
		20	13.651	15.183	10.083	6.865	9.911	12.705	7.698	8.504	15.576	10.797	11.115	11.749	11.254	13.551	10.698			15	11.2893	0.657026	2.54465
		21	13.749	15.241	10.226	6.814	9.782	12.559	7.739	8.386	15.795	10.786	11.356	11.906	11.224	13.587	10.674			15	11.3216	0.670213	2.59572
		22	13.638	15.166	10.294	6.787	9.854	12.523	7.753	8.424	16.139	10.712	11.264	11.99	11.242	13.545	10.576			15	11.3271	0.676216	2.61897
		23	13.668	15.108	10.359	6.783	9.829	12.566	7.765	8.5	16.061	10.529	11.168	11.986	11.255	13.499	10.503			15	11.3053	0.671607	2.60112
		24	13.691	14.93	10.426	6.738	9.905	12.521	7.723	8.445	15.644	10.557	11.166	11.881	11.257	13.418	10.506			15	11.2539	0.653622	2.53147
		25	13.573	15.045	10.628	6.785	9.864	12.454	7.673	8.551	15.134	10.574	11.156	11.851	11.238	13.338	10.427			15	11.2194	0.634362	2.45687
		26	13.515	15.055	10.582	6.682	9.772	12.43	7.674	8.47	14.484	10.472	11.122	11.741	11.111	13.276	10.429			15	11.121	0.620614	2.40363
		27	13.583	14.905	10.352	6.654	9.639	12.322	7.637	8.483	14.49	10.479	11.178	11.734	11.127	13.299	10.436			15	11.0879	0.621057	2.40534
		28	13.583	14.937	9.991	6.52	9.57	12.206	7.681	8.411	15.238	10.386	11.085	11.646	11.157	13.252	10.384			15	11.0698	0.6497	2.51628
		29	13.309	14.927	9.841	6.447	9.541	12.139	7.71	8.453	16.708	10.286	11.139	11.623	11.1	13.162	10.36			15	11.1163	0.69677	2.69858
		30	13.377	14.867	9.794	6.426	9.525	12.13	9.511	8.424	18.3	10.253	11.083	11.673	11.056	13.201	10.387			15	11.3338	0.73402	2.84285
		31	13.402	14.802	9.987	6.451	9.655	12.089	9.194	8.403	17.946	10.222	11.002	11.605	11.128	13.175	10.301			15	11.2908	0.717571	2.77914
		32	13.472	14.766	9.792	6.404	9.842	12.233	9.06	8.377	16.691	10.165	10.9	11.45	10.974	13.074	10.321			15	11.1681	0.669106	2.59144
		33	13.447	14.729	9.711	6.42	9.927	12.333	7.648	8.25	16.991	10.209	10.866	11.368	10.744	13.086	10.276			15	11.067	0.709804	2.74906
		34	13.284	14.786	9.715	6.436	9.94	12.304	7.595	8.275	17.37	10.149	10.79	11.319	10.823	13.068	10.309			15	11.0775	0.723805	2.80328
		35	13.284	14.802	9.665	6.412	9.877	12.217	7.629	8.339	17.224	10.208	10.649	11.269	10.847	13.042	10.21			15	11.0449	0.717265	2.77796
		36	13.299	14.653	9.586	6.422	9.744	12.06	7.591	8.326	17.151	10.175	10.566	11.126	10.911	12.95	10.185			15	10.983	0.711303	2.75487
		37	13.143	14.691	9.565	6.473	9.462	11.839	7.468	8.301	16.753	10.147	10.498	10.97	10.943	12.938	10.147			15	10.8892	0.696857	2.69891
		38	13.309	14.595	9.592	6.5	9.589	11.908	7.412	8.28	16.663	10.072	10.405	10.946	10.912	12.833	10.048			15	10.8709	0.69312	2.68444
		39	13.317	14.505	9.625	6.445	9.608	12.085	7.147	8.229	17.26	10.098	10.375	10.944	10.85	12.885	10.049			15	10.8948	0.72585	2.8112
		40	13.158	14.585	9.671	6.527	9.481	12.022	6.984	8.191	17.274	10.018	10.431	10.922	10.743	12.928	10.058			15	10.8662	0.729361	2.8248
		41	13.151	14.568	9.726	6.463	9.348	12.027	6.925	8.22	17.316	10.003	10.364	10.926	10.73	12.789	10.026			15	10.8388	0.732936	2.83865
		42	12.902	14.648	9.927	6.408	9.269	11.984	6.883	8.169	16.898	9.951	10.449	10.956	10.772	12.777	10.115			15	10.8072	0.716207	2.77386
		43	13.08	14.55	9.924	6.338	9.316	11.993	6.805	8.148	16.53	9.93	10.398	10.994	10.725	12.885	10.19			15	10.7871	0.707335	2.7395
		44	13.111	14.477	10.061	6.24	9.453	12.034	6.682	7.89	16.776	9.832	10.373	10.913	10.788	12.793	10.148			15	10.7714	0.724384	2.80553
		45	13.128	14.437	10.18	6.314	9.601	12.058	6.482	7.983	17.139	9.789	10.375	10.97	10.714	12.877	10.14			15	10.8125	0.739774	2.86513
		46	13.108	14.425	10.073	6.291	9.573	12.069	6.357	8.068	17.078	9.873	10.366	10.843	10.666	12.727	10.108			15	10.775	0.737792	2.85745
		47	13.025	14.46	10.147	6.223	9.497	12.047	6.23	7.831	16.158	9.551	10.327	10.884	10.66	12.719	10.081			15	10.656	0.71408	2.76562
		48	12.638	14.399	10.147	6.203	9.37	12.043	6.284	7.975	15.556	9.34	10.159	10.714	10.669	12.714	10.069			15	10.552	0.684232	2.65002
		49	12.628	14.41	10.047	6.059	9.456	11.924	6.374	7.767	15.491	9.312	10.076	10.582	10.575	12.658	10.036			15	10.493	0.685705	2.65572
		50	12.894	14.422	9.942	6.111	9.329	12.018	6.302	7.915	14.858	9.201	10.039	10.685	10.584	12.642	9.994			15	10.4624	0.670555	2.59705
		51	12.977	14.367	10.031	6.08	9.222	11.888	6.329	7.86	13.594	9.227	10.137	10.721	10.672	12.595	9.931			15	10.3754	0.634919	2.45903
		52	12.839	14.334	9.996	6.043	9.152	11.749	6.314	7.915	12.111	9.116	9.993	10.614	10.664	12.602	9.902			15	10.2229	0.602785	2.33458
		53	12.849	14.241	9.933	6.059	9.247	11.655	6.416	7.797	13.253	9.082	9.925	10.628	10.604	12.54	9.906			15	10.2757	0.617804	2.39275
		54	12.794	14.291	9.987	6.027	9.19	11.799	6.483	7.805	14.524	9.052	10.037	10.634	10.514	12.473	9.912			15	10.3681	0.651764	2.52427
		55	12.779	14.231	9.982	6.043	9.146	11.7	6.499	7.852	14.477	9.042	10.039	10.727	10.574	12.473	9.855			15	10.3613	0.646501	2.50389
		56	12.899	14.269	9.878	6.025	9.051	11.66	6.401	7.831	14.102	8.959	9.917	10.588	10.651	12.471	9.836			15	10.3025	0.644404	2.49577
		57	12.965	14.209	9.791	5.965	9.076	11.667	6.391	7.843	13.858	8.984	9.842	10.516	10.694	12.445	9.893			15	10.2759	0.638744	2.47384
		58	12.827	14.266	9.801	5.93	9.013	11.714	6.349	7.805	13.941	8.936	9.892	10.608	10.529	12.405	9.752			15	10.2512	0.643941	2.49397
		59	12.618	14.176	9.74	5.902	8.978	11.515	6.24	7.826	13.951	8.843	9.986	10.528	10.405	12.383	9.809			15	10.1933	0.639584	2.4771
		60	12.638	14.264	9.774	5.951	8.908	11.497	6.191	7.843	13.377	8.926	9.825	10.541	10.337	12.404	9.759			15	10.149	0.627465	2.43016
		61	12.756	14.151	9.702	5.898	8.826	11.557	6.045	7.847	12.913	8.935	9.803	10.556	10.264	12.296	9.791			15	10.0893	0.621268	2.40616
		62	12.754	14.256	9.772	6.016	8.82	11.575	5.951	7.818	13.023	8.882	9.829	10.523	10.288	12.327	9.753			15	10.1058	0.627668	2.43095
		63	12.812	14.244	9.823	5.998	8.861	11.57	6.024	7.767	13.406	8.806	9.839	10.632	10.483	12.3	9.767			15	10.1555	0.63692	2.46678
		64	12.776	14.219	9.869	5.885	8.899	11.582	6.03	7.949	13.569	8.696	9.912	10.628	10.446	12.252	9.713			15	10.1617	0.639717	2.47761
		65	12.746	14.113	9.708	5.973	8.835	11.544	6.061	7.949	13.325	8.645	9.936	10.742	10.46	12.222	9.686			15	10.1297	0.627407	2.42994
		66	12.704	14.088	9.647	5.996	8.918	11.544	5.99	7.919	13.003	8.614	9.858	10.614	10.475	12.145	9.65			15	10.0777	0.618524	2.39553
		67	12.759	13.982	9.534	5.959	8.927	11.541	5.971	7.996	12.005	8.544	9.846	10.644	10.451	12.098	9.633			15	9.99267	0.598042	2.31621
		68	12.651	14.08	9.546	5.947	8.934	11.591	5.968	8.034	11.318	8.487	9.736	10.57	10.418	12.175	9.645			15	9.94	0.591589	2.29121
		69	12.417	14.013	9.58	5.971	8.978	11.407	5.981	8.246	12.361	8.507	9.761	10.491	10.336	12.173	9.65			15	9.99147	0.592276	2.29388
		70	12.324	13.977	9.555	5.811	8.946	11.356	6.001	8.186	12.804	8.448	9.719	10.475	10.38	12.15	9.637			15	9.9846	0.604217	2.34012
		71	12.578	13.935	9.573	5.783	8.892	11.443	6.023	8.203	11.951	8.472	9.829	10.59	10.416	12.264	9.576			15	9.96853	0.595353	2.30579
		72	12.643	13.877	9.435	5.844	8.956	11.239	6.109	8.093	11.693	8.492	9.837	10.582	10.389	12.162	9.494			15	9.923	0.583536	2.26003
		73	12.616	13.93	9.5	5.77	8.88	11.121	6.273	8.097	12.543	8.536	9.914	10.618	10.39	12.133	9.491			15	9.98747	0.595268	2.30546
		74	12.626	13.819	9.466	5.723	8.889	11.078	6.279	8.089	12.345	8.541	9.893	10.622	10.353	12.084	9.529			15	9.95573	0.588132	2.27783
		75	12.568	13.827	9.358	5.645	8.861	10.971	6.334	7.907	12.08	8.528	9.871	10.473	10.342	12.244	9.478			15	9.89913	0.588319	2.27855
		76	12.553	13.935	9.387	5.654	8.877	10.902	6.243	7.703	12.113	8.565	9.844	10.504	10.314	12.19	9.49			15	9.88493	0.595579	2.30667
		77	12.568	13.879	9.286	5.531	8.851	10.852	6.306	7.72	11.868	8.645	9.941	10.609	10.189	12.114	9.474			15	9.85553	0.590324	2.28631
		78	12.558	13.741	9.332	5.473	8.778	10.821	6.421	7.801	12.049	8.621	9.883	10.638	10.234	12.126	9.497			15	9.86487	0.587023	2.27353
		79	12.565	13.638	9.282	5.449	8.778	10.872	6.331	7.814	12.023	8.451	9.9	10.571	10.213	12.058	9.414			15	9.82393	0.58766	2.276
		80	12.518	13.741	9.383	5.412	8.772	10.922	6.243	7.869	11.536	8.379	9.8	10.637	10.19	12.037	9.385			15	9.78827	0.585963	2.26942
		81	12.427	13.761	9.307	5.41	8.728	11.009	6.052	7.716	11.344	8.337	9.702	10.57	10.171	12.043	9.43			15	9.7338	0.591503	2.29088
		82	12.445	13.751	9.203	5.393	8.62	11.031	5.969	7.775	11.01	8.312	9.693	10.493	10.187	12.014	9.371			15	9.68447	0.590701	2.28777
		83	12.392	13.678	9.073	5.408	8.646	11.116	5.974	7.86	10.575	8.358	9.688	10.475	10.114	12.029	9.297			15	9.64553	0.582079	2.25438
		84	12.339	13.638	9.003	5.361	8.573	11.123	6.034	7.877	10.142	8.319	9.459	10.233	9.981	11.939	9.32			15	9.55607	0.574097	2.22347
		85	12.465	13.688	8.953	5.357	8.608	11.179	6.005	7.894	10.078	8.355	9.317	10.093	10.001	12.006	9.272			15	9.5514	0.580545	2.24844
		86	12.392	13.565	8.948	5.289	8.573	11.081	5.968	7.877	10.245	8.369	9.303	10.125	9.991	11.91	9.271			15	9.52713	0.576307	2.23203
		87	12.337	13.54	8.767	5.309	8.57	11.051	6.005	7.763	10.66	8.322	9.608	10.163	9.886	11.91	9.264			15	9.54367	0.577941	2.23836
		88	12.394	13.568	8.886	5.27	8.623	11.013	6.015	7.665	10.729	8.353	9.464	10.181	9.932	11.971	9.245			15	9.55393	0.582971	2.25784
		89	12.435	13.49	8.565	5.268	8.541	10.935	6.314	7.487	10.849	8.227	9.405	10.096	9.89	11.942	9.224			15	9.5112	0.579385	2.24395
		90	12.339	13.626	8.533	5.285	8.522	11.002	6.033	7.513	10.759	8.203	9.498	10.151	9.851	11.952	9.292			15	9.50393	0.588928	2.28091
		91	12.399	13.533	8.582	5.264	8.617	10.899	6.213	7.534	10.655	8.193	9.466	10.236	9.873	11.887	9.19			15	9.50273	0.578916	2.24213
		92	12.364	13.555	8.519	5.197	8.418	10.955	6.37	7.28	10.622	8.242	9.456	10.147	9.862	11.912	9.212			15	9.47407	0.583178	2.25864
		93	12.256	13.563	8.73	5.172	8.525	10.877	6.883	7.373	10.573	8.157	9.442	10.139	9.866	11.895	9.19			15	9.5094	0.564754	2.18728
		94	12.224	13.525	8.703	5.189	8.389	10.81	6.675	7.309	10.394	8.227	9.337	10.099	9.827	11.846	9.116			15	9.44467	0.56522	2.18909
		95	12.289	13.455	8.721	5.158	8.437	10.848	6.604	7.419	10.431	8.142	9.339	10.021	9.867	11.792	9.147			15	9.44467	0.564926	2.18795
		96	12.374	13.482	8.806	5.105	8.494	10.846	6.648	7.335	10.312	8.144	9.351	10.025	9.85	11.829	9.1			15	9.44673	0.569121	2.2042
		97	12.261	13.422	8.859	5.189	8.342	10.888	6.674	7.419	10.245	8.114	9.341	10.08	9.826	11.813	9.128			15	9.44007	0.560457	2.17064
		98	12.246	13.412	8.795	5.096	8.241	10.754	6.582	7.53	10.281	8.212	9.369	10.059	9.787	11.822	9.094			15	9.41867	0.562426	2.17827
		99	12.151	13.357	8.812	5.156	8.294	10.781	6.683	7.551	10.168	8.271	9.371	10.059	9.775	11.781	9.148			15	9.42387	0.550665	2.13272
		100	12.219	13.364	8.715	5.07	8.348	10.828	6.486	7.72	9.938	8.235	9.303	10.062	9.827	11.768	9.107			15	9.39933	0.557664	2.15982
		101	12.198	13.332	8.556	5.143	8.31	10.879	6.907	7.602	10.019	8.288	9.297	9.998	9.778	11.774	8.998			15	9.40527	0.547179	2.11922
		102	12.196	13.307	8.491	5.17	8.32	10.77	6.752	7.547	9.964	8.24	9.327	10.154	9.818	11.776	8.978			15	9.38733	0.549994	2.13012
		103	12.211	13.279	8.583	5.137	8.285	10.808	6.688	7.445	10.191	8.219	9.336	10.177	9.791	11.824	9.003			15	9.39847	0.556375	2.15483
		104	12.143	13.231	8.533	5.076	8.291	10.83	6.527	7.504	10.658	8.216	9.349	10.024	9.738	11.797	8.998			15	9.39433	0.561335	2.17404
		105	12.121	13.271	8.613	5.072	8.225	10.812	6.245	7.47	10.174	8.252	9.28	10.027	9.739	11.799	9.012			15	9.3408	0.565203	2.18902
		106	12.216	13.342	8.545	5.148	8.307	10.671	6.038	7.364	10.12	8.186	9.271	10.075	9.785	11.701	9.015			15	9.31893	0.571111	2.2119
		107	12.254	13.304	8.436	5.137	8.253	10.664	5.648	7.513	9.651	8.278	9.195	9.996	9.692	11.737	8.971			15	9.2486	0.577955	2.23841
		108	12.254	13.224	8.441	5.102	8.092	10.658	5.372	7.445	9.99	8.276	9.156	9.818	9.702	11.74	8.935			15	9.21367	0.588011	2.27736
		109	12.231	13.166	8.504	5.084	8.133	10.714	5.294	7.606	10.09	8.253	9.081	9.822	9.705	11.72	8.91			15	9.22087	0.586934	2.27319
		110	12.131	13.216	8.711	5.047	8.241	10.79	5.349	7.547	9.979	8.201	9.119	9.809	9.619	11.703	8.897			15	9.22393	0.584409	2.2634
		111	12.09	13.236	8.733	5.014	8.297	10.691	5.548	7.513	9.819	8.191	9.058	9.785	9.583	11.631	8.859			15	9.2032	0.57545	2.22871
		112	12.138	13.324	8.631	5.057	8.32	10.705	5.667	7.504	9.993	8.265	9.086	9.714	9.522	11.627	8.85			15	9.22687	0.574917	2.22665
		113	12.196	13.271	8.607	5.014	8.329	10.678	5.713	7.318	10.035	8.185	9.032	9.694	9.522	11.602	8.867			15	9.2042	0.577561	2.23688
		114	12.108	13.196	8.481	5.049	8.329	10.716	5.781	7.347	10	8.234	9.024	9.778	9.451	11.613	8.851			15	9.1972	0.570287	2.20871
		115	12.133	13.269	8.493	5.035	8.354	10.756	5.964	7.301	9.938	8.232	9.037	9.991	9.468	11.642	8.865			15	9.23187	0.571077	2.21177
		116	12.133	13.198	8.632	5.043	8.247	10.718	5.973	7.233	9.884	8.188	9.085	9.963	9.38	11.626	8.907			15	9.214	0.568092	2.20021
		117	12.048	13.098	8.72	5.02	8.206	10.653	5.788	7.331	9.755	8.243	9.068	9.887	9.352	11.561	8.813			15	9.16953	0.563531	2.18254
		118	12.09	13.035	9.001	5.061	8.212	10.651	5.564	7.174	9.474	8.239	9.005	9.958	9.378	11.592	8.84			15	9.1516	0.569444	2.20545
		119	11.925	12.94	9.036	4.941	8.31	10.591	5.277	7.335	9.606	8.199	9.071	9.992	9.243	11.492	8.751			15	9.11393	0.570425	2.20924
		120	12	12.862	8.993	5.016	8.411	10.604	5.153	7.665	9.691	8.201	9.012	9.938	9.222	11.563	8.786			15	9.14113	0.567576	2.19821

## Sheet: Fig. 2g
Data	DA3					DB4					VA4					VA5					VB6
	WT	cmd-1 RNAi	nhx-6	nhx-6;cmd-1 RNAi		WT	cmd-1 RNAi	nhx-6	nhx-6;cmd-1 RNAi		WT	cmd-1 RNAi	nhx-6	nhx-6;cmd-1 RNAi		WT	cmd-1 RNAi	nhx-6	nhx-6;cmd-1 RNAi		WT	cmd-1 RNAi	nhx-6	nhx-6;cmd-1 RNAi
	7.44771	14.5285	9.29882	8.1558		5.29114	14.5211	8.06513	6.64349		6.23318	14.833	10.3316	14.1558		8.0209	14.1465	9.65484	9.23215		3.95266	9.57742	9.52763	7.43863
	5.82344	15.445	10.9847	16.3699		6.38474	13.1472	10.8754	14.6599		4.24193	15.445	14.706	9.9517		3.27096	12.6667	12.049	13.0145		3.49543	12.2193	11.3637	9.88188
	4.2551	12.7699	15.8879	12.6946		5.61707	12.0678	7.07219	8.06928		4.74768	12.7699	14.5986	9.31462		6.06132	13.259	14.9263	13.5785		3.94793	12.2661	6.83082	8.92788
	5.15833	12.8048	11.8393	11.2753		5.45034	12.63	17.7395	11.9847		5.25457	12.6382	11.722	10.0412		4.48084	12.8178	15.5485	8.31013		5.50918	12.4358	15.0034	7.89287
	10.1885	14.3682	8.8233	12.3019		9.60408	15.0275	11.9427	6.83131		9.72953	16.5604	5.27944	12.3019		9.14216	13.039	9.57863	12.1818		9.94192	13.3726	10.2759	16.2086
	10.3088	11.007	9.86378	12.5605		8.15792	11.0524	12.1383	11.7607		9.82465	11.42	10.9645	11.661		7.48701	10.1405	12.021	8.42256		10.4324	10.1232	15.8475	8.2356
	6.45099	11.0778	7.12286	14.5518		9.61252	10.2497	7.2091	9.16071		11.1675	11.0778	7.17041	17.0606		8.28472	11.8854	9.28172	7.55247		10.1218	11.3194	9.83342	8.71954
	6.32861	8.31907	12.7392	11.4028		9.20401	8.37938	13.2502	9.22902		7.47092	8.53425	11.2965	11.8064		9.51422	7.47584	11.5112	19.4026		7.48907	6.93868	13.0927	10.0592
	5.19062	9.03576	7.35449	9.08023		5.48099	8.66065	7.64375	14.3624		3.92631	9.33803	5.95833	9.24543		5.30301	7.59823	13.9782	7.17452		7.40188	8.18671	8.72534	12.5192
	6.48434	14.4172	7.19926	15.8572		6.42947	13.0574	6.47147	10.1151		6.50542	15.5562	7.48028	10.0164		6.05336	12.1914	7.35849	9.31367		5.6533	11.9174	9.02057	8.28673
	4.49109	9.57127	8.53136	12.9838		5.63563	11.5468	10.1741	9.16956		5.55085	9.57127	12.9109	13.005		4.37131	10.6177	6.07332	10.8023		6.95157	11.0459	7.01753	9.27368
	6.00042	11.2958	8.71496	7.25315		4.30433	10.1569	8.07032	11.1393		7.24253	11.2958	8.34567	9.96511		5.17473	9.85927	7.74204	10.481		7.49249	9.85927	5.95693	12.136
	5.91334	11.279	11.4579	15.3865		7.09106	10.7653	10.8509	15.4061		6.21892	11.2809	12.8846	11.6677		5.08742	11.6891	9.65007	12.9247		3.70673	13.1004	7.93433	7.95158
	2.63979	13.6761	13.9999	12.9319		4.60858	13.6037	15.054	10.5758		2.79934	13.3379	13.5777	12.9319		3.7897	13.7804	11.25	11.7215		5.36324	12.9872	10.8807	14.6491
	4.58961	11.3922	15.0543	9.40967		5.43121	11.2213	13.9263	8.10364		6.65922	11.3922	14.4792	9.17973		7.67268	11.0559	15.3106	7.67472		7.65835	11.1273	20.5222	8.08762
n=	15	15	15	15		15	15	15	15		15	15	15	15		15	15	15	15		15	15	15	15
Average	6.08471	12.0658	10.5915	12.1477		6.55354	11.7391	10.6989	10.4807		6.50483	12.3367	10.7804	11.487		6.24762	11.4815	11.0623	10.7858		6.60786	11.0984	10.7888	10.0179
SEM	0.528463	0.557004	0.736047	0.7164		0.459695	0.506453	0.861323	0.709813		0.601102	0.624854	0.831561	0.566534		0.511375	0.527146	0.764437	0.828015		0.607094	0.480378	1.01248	0.687652
STDEV	2.04673	2.15727	2.8507	2.7746		1.78039	1.96148	3.33589	2.74909		2.32806	2.42005	3.22062	2.19418		1.98055	2.04163	2.96065	3.20689		2.35126	1.8605	3.92132	2.66327
sample
VA5	WT	Time (s)	1	2	3	4	5	6	7	8	9	10	11	12	13	14	15			n=	Average	SEM	STDEV
		1	8.878	6.644	8.622	6.221	10.978	7.72	11.594	11.965	8.019	8.78	7.328	6.368	7.687	6.766	9.932			15	8.50013	0.483398	1.87219
		2	8.63	6.644	8.333	6.221	11.095	7.682	11.175	11.875	7.848	8.759	7.111	6.112	7.24	6.193	9.57			15	8.2992	0.488958	1.89373
		3	8.63	6.364	7.911	6.066	11.462	7.682	11.031	11.768	7.155	8.573	6.841	6.112	7.063	5.993	9.57			15	8.14807	0.513092	1.9872
		4	8.531	5.866	7.911	5.812	11.17	7.641	11.231	11.562	7.067	8.381	6.768	5.944	6.864	6.033	9.521			15	8.02013	0.521736	2.02067
		5	8.042	5.866	7.745	5.812	10.889	7.608	10.931	11.571	7.224	8.253	6.694	5.944	6.555	5.609	9.521			15	7.88427	0.515324	1.99584
		6	8.042	5.728	7.745	5.689	10.515	7.608	10.868	11.412	7.21	8.222	6.391	5.757	6.525	5.456	9.371			15	7.76927	0.511475	1.98094
		7	8.143	5.728	7.638	5.689	9.515	7.527	10.868	11.29	6.762	8.027	6.461	5.628	6.376	5.283	9.334			15	7.61793	0.494543	1.91536
		8	8.143	5.638	7.401	5.64	9.846	7.468	10.75	11.259	5.615	7.911	6.508	5.628	6.336	5.119	9.334			15	7.5064	0.517065	2.00258
		9	8.081	5.372	7.401	5.628	10.155	7.468	10.887	11.04	5.226	7.805	6.441	5.444	6.22	4.953	9.025			15	7.40973	0.536192	2.07666
		10	8.146	5.372	7.521	5.628	9.839	7.417	10.531	11.021	5.157	7.805	6.211	5.342	6.21	4.799	9.025			15	7.33493	0.526852	2.04049
		11	8.146	5.439	7.242	5.566	9.123	7.417	10.65	10.987	4.872	7.725	6.048	5.342	6.173	4.886	9			15	7.24107	0.519868	2.01344
		12	7.922	5.173	7.242	5.507	10.408	7.405	11.012	10.656	4.807	7.506	6.048	5.191	6.059	5.116	8.785			15	7.2558	0.550326	2.1314
		13	7.914	5.173	7.008	5.507	10.284	7.422	10.95	10.649	4.672	7.454	5.934	5.191	6.015	5.206	8.785			15	7.21093	0.547831	2.12174
		14	7.914	4.963	7.008	5.647	10.024	7.422	10.806	10.606	5.317	7.454	6.054	5.072	5.996	5.176	8.836			15	7.21967	0.526714	2.03995
		15	8.062	4.963	7.034	5.647	9.938	7.631	10.375	10.553	6.472	7.399	6.004	5.051	5.909	5.029	8.779			15	7.2564	0.500647	1.939
		16	8.062	4.888	7.224	5.624	10.22	7.631	10.125	10.599	6.557	7.381	5.511	5.051	5.771	4.973	8.779			15	7.2264	0.513574	1.98906
		17	7.919	4.752	7.224	5.554	10.522	7.686	10.256	10.521	5.972	7.384	5.208	4.96	5.805	4.893	8.762			15	7.1612	0.539279	2.08862
		18	7.659	4.752	6.979	5.554	10.49	7.834	10.1	10.325	5.974	7.478	5.264	4.96	5.732	4.633	8.762			15	7.09973	0.533376	2.06576
		19	7.659	4.888	7.226	5.442	10.394	7.834	10.168	10.368	5.893	7.448	5.251	4.874	5.636	4.429	8.81			15	7.088	0.541617	2.09767
		20	7.839	4.778	7.226	5.442	10.725	7.887	10.031	10.387	5.998	7.28	5.211	4.828	5.58	4.463	8.609			15	7.0856	0.549342	2.12759
		21	7.839	4.778	7.206	5.433	10.351	7.881	9.718	10.334	5.843	7.314	5.388	4.828	5.565	4.409	8.609			15	7.03307	0.528907	2.04845
		22	7.747	4.591	7.206	5.47	8.821	7.881	9.756	10.287	6.057	7.177	5.364	4.716	5.639	4.123	8.644			15	6.8986	0.501087	1.9407
		23	7.784	4.591	7.094	5.47	9.639	7.692	9.594	10.328	6.243	7.204	5.488	4.651	5.478	4.109	8.67			15	6.93567	0.515637	1.99705
		24	7.784	4.278	6.591	5.473	10.504	7.692	9.606	10.287	6	7.195	5.301	4.651	5.513	4.043	8.67			15	6.90587	0.551746	2.1369
		25	7.875	4.289	6.591	5.27	10.23	7.806	9.431	10.156	5.996	7.049	5.228	4.494	5.417	4.136	8.555			15	6.83487	0.540616	2.0938
		26	7.943	4.289	6.435	5.27	9.803	7.926	9.556	10.234	6.146	6.975	5.024	4.494	5.454	4.229	8.555			15	6.8222	0.535342	2.07337
		27	7.943	4.213	6.594	5.233	9.248	7.926	9.168	10.096	6.088	6.796	4.934	4.535	5.37	4.269	8.357			15	6.718	0.507665	1.96618
		28	7.589	4.289	6.594	5.233	9.291	7.95	9.344	10.034	6.041	6.863	4.961	4.502	5.413	4.179	8.316			15	6.7066	0.507503	1.96555
		29	7.589	4.289	6.669	5.077	9.376	8.058	9.444	10.153	6.117	6.878	4.898	4.502	5.33	4.019	8.316			15	6.71433	0.524719	2.03223
		30	7.63	4.287	6.669	5.068	9.992	8.058	9.468	10.068	6.226	6.783	4.838	4.567	5.273	3.859	8.205			15	6.73273	0.541793	2.09836
		31	7.773	4.287	6.617	5.068	9.657	8.074	9.487	10.118	6.105	6.805	4.771	4.728	5.319	3.873	8.156			15	6.72253	0.533239	2.06523
		32	7.773	4.033	6.518	4.987	10.02	8.074	9.344	10.206	5.753	6.667	4.781	4.728	5.289	3.786	8.156			15	6.67433	0.554146	2.1462
		33	7.714	3.994	6.518	5.007	10.063	7.98	9.194	10.031	5.996	6.753	4.721	4.809	5.206	3.869	8.041			15	6.65973	0.541273	2.09634
		34	7.706	3.994	6.422	5.007	10.351	7.755	9.206	9.787	5.955	6.631	4.658	4.809	5.155	3.826	8.041			15	6.6202	0.544171	2.10756
		35	7.706	3.984	6.437	4.875	10.326	7.755	9.4	9.628	5.934	6.594	4.801	4.992	5.145	3.836	8.203			15	6.64107	0.542751	2.10206
		36	7.695	3.984	6.409	4.875	10.123	7.71	9.194	9.596	5.841	6.546	4.888	5.21	5.206	3.829	8.182			15	6.6192	0.525375	2.03477
		37	7.695	3.86	6.221	4.78	9.924	7.651	9.019	9.643	5.579	6.564	4.701	5.21	5.126	3.919	8.182			15	6.53827	0.524703	2.03216
		38	7.76	3.793	6.221	4.649	9.789	7.651	9.062	9.549	5.815	6.698	4.698	5.606	5.069	3.783	8.228			15	6.55807	0.52255	2.02383
		39	7.784	3.793	6.2	4.649	9.65	7.586	9.081	9.45	5.96	6.533	4.674	5.933	5.102	3.843	8.164			15	6.56013	0.510069	1.97549
		40	7.784	3.799	6.31	4.724	9.583	7.586	9.587	9.487	5.869	6.427	4.741	5.933	5.067	3.833	8.164			15	6.59293	0.520509	2.01592
		41	7.781	3.785	6.31	4.684	9.284	7.647	9.212	9.531	5.607	6.344	4.781	6.033	5.108	3.873	8.043			15	6.53487	0.503088	1.94845
		42	7.641	3.785	6.344	4.684	8.6	7.33	9	9.512	5.25	6.311	4.644	6.033	5.063	3.689	8.043			15	6.39527	0.487268	1.88718
		43	7.641	3.78	6.344	4.689	8.43	7.33	8.881	9.481	5.638	6.232	4.678	4.179	5.033	3.779	7.988			15	6.27353	0.495196	1.91789
		44	7.654	3.78	6.364	4.689	8.511	7.476	8.769	9.49	5.691	6.323	4.698	3.273	5.006	3.783	7.943			15	6.23	0.516688	2.00112
		45	7.654	3.618	6.232	4.61	8.554	7.476	8.906	9.356	5.653	6.192	4.514	3.273	5.065	3.693	7.943			15	6.1826	0.525892	2.03677
		46	7.734	3.589	6.232	4.461	8.825	7.617	8.894	9.384	5.457	6.18	4.591	3.22	5.08	3.669	7.918			15	6.19007	0.539496	2.08946
		47	7.714	3.589	6.312	4.461	9.785	7.71	8.968	9.443	5.557	6.064	4.208	3.22	5.011	3.723	7.918			15	6.24553	0.574073	2.22337
		48	7.714	3.376	6.406	4.517	9.931	7.71	8.993	9.509	5.298	6.003	4.121	3.354	5.021	3.623	7.871			15	6.2298	0.58626	2.27057
		49	7.831	3.272	6.406	4.545	10.027	7.856	8.756	9.462	5.053	5.954	4.128	3.401	4.996	3.619	7.846			15	6.21013	0.589186	2.28191
		50	7.737	3.272	6.367	4.545	9.946	7.785	8.706	9.234	4.869	6.042	4.241	3.401	4.785	3.486	7.846			15	6.1508	0.58245	2.25582
		51	7.737	3.352	6.367	4.391	9.284	7.785	8.743	9.259	5.3	6.021	4.268	3.403	4.821	3.429	7.601			15	6.1174	0.558313	2.16234
		52	7.698	3.352	6.302	4.391	9.583	7.893	8.637	9.174	5.553	6.03	4.548	3.411	4.905	3.659	7.578			15	6.18093	0.550821	2.13332
		53	7.698	3.228	6.216	4.373	9.938	7.893	8.45	9.187	5.541	5.911	4.478	3.411	4.976	3.579	7.578			15	6.1638	0.563776	2.1835
		54	7.862	3.195	6.216	4.37	9.967	7.796	8.556	9.221	5.593	5.89	4.364	3.631	4.976	3.556	7.689			15	6.19213	0.567771	2.19897
		55	7.969	3.195	6.328	4.37	9.81	7.787	8.718	9.29	5.329	5.799	4.351	3.631	5.017	3.416	7.689			15	6.17993	0.574303	2.22427
		56	7.969	3.224	6.278	4.361	9.59	7.787	8.762	9.19	4.969	5.847	4.281	3.631	5.167	3.559	7.728			15	6.1562	0.565512	2.19022
		57	8.013	3.278	6.278	4.361	9.604	7.649	8.675	9.14	4.643	5.85	4.091	3.822	5.13	3.543	7.767			15	6.12293	0.564377	2.18582
		58	8.013	3.278	6.036	4.338	9.309	7.613	8.606	9.043	4.519	5.823	4.061	3.822	5.179	3.566	7.767			15	6.06487	0.55297	2.14164
		59	7.982	3.303	6.036	4.333	9.704	7.613	8.594	9.103	4.66	5.872	4.071	3.954	5.12	3.546	7.689			15	6.10533	0.56003	2.16899
		60	8.049	3.303	5.581	4.333	9.807	7.462	8.319	9.218	4.565	5.875	4.071	4.045	5.047	3.589	7.603			15	6.0578	0.55912	2.16546
		61	8.049	3.266	5.724	4.324	9.679	7.462	8.25	9.121	4.541	5.792	4.161	4.045	5.132	3.526	7.603			15	6.045	0.551289	2.13513
		62	7.992	3.193	5.724	4.266	9.049	7.548	8.425	9.043	4.443	5.826	3.998	4.102	5.141	3.629	7.547			15	5.99507	0.537103	2.08019
		63	7.969	3.193	5.385	4.266	8.586	7.576	8.312	9.034	4.734	5.85	4.038	4.102	5.124	3.629	7.547			15	5.95633	0.519586	2.01235
		64	7.969	3.055	5.323	4.233	8.593	7.576	8.069	9.015	5.257	5.725	4.054	4.303	5.078	3.746	7.691			15	5.97913	0.510774	1.97822
		65	7.997	2.87	5.323	4.233	8.462	7.491	7.825	9.096	5.131	5.738	3.961	4.537	5.09	3.703	7.533			15	5.93267	0.50744	1.96531
		66	7.997	2.87	5.325	4.191	9.301	7.495	7.987	9.125	5.067	5.747	4.044	4.537	5.017	3.813	7.533			15	6.00327	0.531657	2.0591
		67	8.003	2.833	5.325	4.107	7.871	7.495	7.844	9.209	5.079	5.667	3.908	4.964	5.08	3.653	7.5			15	5.90253	0.499456	1.93439
		68	7.995	2.833	5.338	4.107	8.785	7.57	8.025	9.19	5.084	5.649	3.898	6.135	5.029	3.699	7.437			15	6.0516	0.517277	2.0034
		69	7.995	2.774	5.297	3.954	9.543	7.57	8.475	9.068	5.015	5.616	3.834	6.135	5.021	3.629	7.437			15	6.09087	0.551932	2.13762
		70	8.073	2.612	5.297	3.961	9.486	7.44	8.468	8.996	5.079	5.61	3.908	6.539	5.09	3.519	7.43			15	6.10053	0.553192	2.1425
		71	8.115	2.612	5.409	3.961	9.447	7.411	8.431	9.071	5.041	5.539	3.848	6.539	5.137	3.523	7.43			15	6.10093	0.554197	2.1464
		72	8.115	2.614	5.409	3.959	9.579	7.411	8.45	9.025	5.1	5.597	3.701	6.738	5.149	3.536	7.422			15	6.12033	0.559801	2.1681
		73	7.945	2.614	5.594	3.959	8.551	7.448	8.218	8.987	5.284	5.591	3.704	6.937	4.988	3.449	7.33			15	6.03993	0.52613	2.03769
		74	7.945	2.551	5.877	3.882	8.045	7.448	7.906	8.971	5.381	5.506	3.808	6.937	4.862	3.439	7.33			15	5.99253	0.511068	1.97936
		75	8.086	2.524	5.877	3.887	7.981	7.356	7.931	9.028	5.317	5.485	3.741	7.055	4.783	3.396	7.279			15	5.98173	0.518308	2.0074
		76	7.943	2.524	5.864	3.887	9.038	7.385	7.812	8.974	5.326	5.564	3.568	7.055	4.76	3.523	7.279			15	6.03347	0.537104	2.0802
		77	7.943	2.559	6.031	3.935	9.44	7.385	7.569	9.012	5.284	5.485	3.811	7.208	4.724	3.526	7.207			15	6.0746	0.54036	2.09281
		78	8.008	2.567	6.031	3.917	9.323	7.379	7.75	8.95	5.119	5.466	3.771	7.435	4.673	3.436	7.18			15	6.067	0.546048	2.11484
		79	8.094	2.567	5.969	3.917	8.764	7.448	7.894	8.95	5.084	5.363	3.791	7.435	4.706	3.446	7.18			15	6.04053	0.535791	2.07511
		80	8.094	2.488	5.969	3.907	8.341	7.448	7.881	8.968	5.081	5.497	3.681	7.313	4.606	3.456	7.152			15	5.99213	0.529894	2.05227
		81	8.042	2.488	6.031	3.907	8.672	7.505	7.612	9.006	5.019	5.329	3.541	7.22	4.295	3.466	7.154			15	5.95247	0.541156	2.09589
		82	8.042	2.413	5.901	3.912	9.163	7.505	7.781	8.878	5.06	5.299	3.591	7.22	4.667	3.453	7.154			15	6.0026	0.549427	2.12792
		83	8.206	2.382	5.901	3.828	9.07	7.452	7.662	8.846	4.838	5.174	3.538	7.151	4.667	3.476	7.15			15	5.95607	0.551788	2.13707
		84	8.336	2.382	5.906	3.828	8.743	7.369	7.575	8.924	4.736	5.265	3.678	7.151	4.618	3.436	7.15			15	5.9398	0.544708	2.10964
		85	8.336	2.451	5.906	3.747	8.43	7.369	7.293	9.012	4.784	5.213	3.578	6.968	4.679	3.503	7.031			15	5.88667	0.531895	2.06002
		86	8.094	2.256	5.906	3.747	8.077	7.379	7.3	8.974	4.857	5.387	3.564	6.854	4.655	3.353	7.078			15	5.83207	0.526162	2.03782
		87	8.094	2.256	5.854	3.81	8.07	7.235	7.231	8.875	4.75	5.228	3.551	6.854	4.665	3.326	7.078			15	5.7918	0.521631	2.02027
		88	8.172	2.154	5.854	3.852	8.376	7.235	7.162	8.518	4.726	5.228	3.568	6.883	4.624	3.293	6.766			15	5.76073	0.520386	2.01545
		89	8.25	2.154	5.789	3.852	8.422	5.608	6.862	8.543	4.788	5.268	3.501	6.799	4.61	3.366	6.377			15	5.6126	0.504227	1.95286
		90	8.25	2.236	5.734	3.845	8.059	5.608	6.9	8.974	4.85	5.262	3.481	6.799	4.482	3.343	6.377			15	5.61333	0.507595	1.96591
		91	7.68	2.175	5.734	3.868	8.458	7.434	6.85	8.946	4.681	5.302	3.501	6.783	4.602	3.369	6.844			15	5.74847	0.522328	2.02297
		92	7.964	2.175	5.625	3.868	8.309	7.409	6.825	8.893	4.591	5.222	3.544	6.783	4.498	3.353	6.844			15	5.72687	0.52387	2.02894
		93	7.964	2.096	5.38	3.833	7.846	7.409	6.481	8.912	4.71	5.21	3.534	6.887	4.498	3.276	6.822			15	5.6572	0.516528	2.0005
		94	8.362	1.998	5.38	3.833	7.593	7.387	6.55	8.953	4.776	5.073	3.448	6.696	4.519	3.263	6.738			15	5.63793	0.524526	2.03148
		95	8.362	1.998	5.419	3.814	7.472	7.322	6.493	8.871	4.769	5.061	3.424	6.696	4.488	3.239	6.738			15	5.61107	0.520135	2.01447
		96	8.326	2.02	5.419	3.773	7.494	7.322	6.65	8.962	4.786	5.125	3.318	6.555	4.401	3.216	6.697			15	5.60427	0.525122	2.03379
		97	8.232	2.02	5.14	3.773	7.433	7.196	6.5	8.981	4.822	5.049	3.434	6.555	4.287	3.193	6.682			15	5.55313	0.5192	2.01085
		98	8.232	1.917	5.711	3.791	7.437	7.196	6.35	8.974	4.572	5.11	3.498	6.555	4.34	3.226	6.682			15	5.57273	0.51941	2.01167
		99	8.352	1.888	5.711	3.842	7.309	7.096	6.218	8.934	4.469	5.042	3.514	6.456	4.242	3.169	6.68			15	5.52813	0.51929	2.0112
		100	8.367	1.888	5.528	3.842	7.476	7.141	6.094	8.881	4.51	5.012	3.391	6.456	4.228	3.103	6.68			15	5.50647	0.524327	2.03071
		101	8.367	1.878	5.528	3.828	8.23	7.141	6.194	8.946	4.503	5.018	3.454	6.338	4.315	3.133	6.6			15	5.56487	0.538542	2.08576
		102	8.398	1.878	4.984	3.828	8.86	7.174	6.362	8.94	4.488	5.055	3.568	6.189	4.346	3.143	6.512			15	5.58167	0.554155	2.14623
		103	8.398	1.815	4.771	3.724	8.81	7.174	6.062	8.831	4.541	4.875	3.511	6.189	4.539	3.123	6.512			15	5.525	0.552753	2.1408
		104	8.354	1.829	4.771	3.742	8.91	7.119	6.381	8.843	4.607	4.866	3.508	5.7	4.537	3.119	6.57			15	5.52373	0.553711	2.14451
		105	8.375	1.829	4.607	3.742	8.718	7.186	6.387	8.862	4.738	4.811	3.481	5.068	4.492	2.816	6.57			15	5.44547	0.558725	2.16393
		106	8.375	1.752	4.552	3.682	8.568	7.186	6.4	8.915	4.643	4.887	3.508	5.068	4.445	3.176	6.58			15	5.44913	0.552703	2.14061
		107	8.5	1.833	4.552	3.645	8.415	7.165	6.175	8.881	4.472	4.969	3.491	4.496	4.636	3.156	6.592			15	5.39853	0.550344	2.13147
		108	8.474	1.833	4.63	3.645	8.038	7.249	6.281	8.84	4.522	4.954	3.311	4.496	4.531	3.056	6.592			15	5.36347	0.546133	2.11516
		109	8.474	1.819	4.63	3.67	8.141	7.249	6.062	8.837	4.422	4.939	3.298	4.177	4.389	3.093	6.685			15	5.32567	0.552215	2.13872
		110	8.435	1.819	4.653	3.67	8.134	7.332	6.125	8.821	4.46	4.893	3.278	3.803	4.277	3.053	6.598			15	5.29007	0.557372	2.15869
		111	8.435	1.687	4.708	3.78	8.109	7.332	5.868	8.828	4.479	4.972	3.411	3.803	4.218	3.006	6.598			15	5.28227	0.556503	2.15533
		112	8.263	1.634	4.708	3.984	8.184	7.206	5.656	8.859	4.691	4.625	3.391	3.58	4.252	2.909	6.619			15	5.2374	0.556221	2.15423
		113	8.177	1.634	4.685	3.984	8.533	7.141	5.562	8.843	4.667	4.756	3.338	3.58	4.326	2.999	6.619			15	5.25627	0.559543	2.1671
		114	8.177	1.776	4.724	3.975	8.312	7.141	5.387	8.806	4.555	4.713	3.381	3.374	4.36	2.936	6.619			15	5.21573	0.551798	2.13711
		115	8.234	1.4	4.724	3.975	7.913	7.169	5.306	8.865	4.619	4.509	3.224	3.045	4.336	2.826	6.558			15	5.11353	0.567078	2.19628
		116	8.234	1.4	4.909	3.975	7.981	7.121	5.418	8.834	4.707	4.472	3.268	3.045	4.407	2.939	6.558			15	5.1512	0.563185	2.18121
		117	8.224	1.23	4.909	3.703	7.928	7.121	5.35	8.775	4.615	4.649	3.311	2.736	4.805	2.896	6.514			15	5.11773	0.571304	2.21265
		118	7.896	1.23	5.021	3.703	7.718	7.269	5.275	8.878	4.743	4.78	3.308	2.474	4.565	2.869	6.476			15	5.08033	0.569473	2.20556
		119	7.896	1.331	4.627	3.459	7.572	7.269	5.375	8.743	4.598	4.707	3.398	2.474	4.596	2.816	6.476			15	5.02247	0.563049	2.18068
		120	7.266	1.482	4.627	3.549	7.39	7.281	5.487	8.756	4.624	4.741	3.361	2.116	4.47	2.843	6.533			15	4.9684	0.549876	2.12966
	cmd-1 RNAi	Time (s)																		n=	Average	SE	STDEV
		1	14.811	13.638	14.375	17.704	13.525	11.603	12.652	8.634	8.532	13.554	11.992	11.114	13.116	15.32	12.101			15	12.8447	0.616444	2.38748
		2	14.878	13.641	14.436	17.378	13.499	11.517	12.486	8.401	8.506	13.519	11.941	11.177	13.151	15.133	12.033			15	12.7797	0.612256	2.37126
		3	14.904	13.613	14.436	15.841	13.415	11.363	12.377	8.319	8.674	13.367	11.945	11.081	13.035	15.102	12.003			15	12.6317	0.561924	2.17632
		4	14.849	13.432	14.331	14.454	13.364	11.377	12.451	8.341	8.685	13.155	11.914	10.965	12.64	15.117	11.918			15	12.4662	0.524346	2.03078
		5	14.817	13.413	14.36	14.427	13.341	11.31	12.495	8.213	8.62	13.179	11.855	10.853	12.767	14.952	11.751			15	12.4235	0.530398	2.05422
		6	14.631	13.53	14.121	16.585	13.275	11.15	12.419	8.197	8.491	12.977	11.849	10.802	12.619	14.96	11.943			15	12.5033	0.584909	2.26534
		7	14.666	13.533	14.167	15.716	13.275	11.403	12.348	8.146	8.262	12.771	11.832	10.86	12.48	14.94	11.888			15	12.4191	0.565117	2.18869
		8	14.756	13.479	14.235	15.53	13.259	11.12	12.252	8.157	8.227	12.642	11.834	10.842	12.564	14.88	11.831			15	12.3739	0.564807	2.18749
		9	14.718	13.546	14.158	16.768	13.228	11.04	12.189	8.284	8.236	12.537	11.742	10.863	12.404	14.778	11.831			15	12.4215	0.595628	2.30686
		10	14.695	13.444	14.145	16.808	13.202	11.033	12.27	8.195	8.3	12.466	11.796	10.712	12.32	14.617	11.836			15	12.3893	0.594857	2.30387
		11	14.686	13.403	14.072	14.735	13.206	11.157	12.235	8.188	8.245	12.334	11.779	10.751	12.279	14.605	11.833			15	12.2339	0.532737	2.06328
		12	14.712	13.46	13.974	13.933	13.202	11.273	12.203	8.182	8.298	12.223	11.734	10.474	12.378	14.565	11.762			15	12.1582	0.517635	2.00479
		13	14.715	13.302	13.897	13.393	13.188	10.893	12.119	8.124	8.255	11.959	11.716	10.684	12.256	14.46	11.822			15	12.0522	0.508157	1.96808
		14	14.674	13.362	13.967	13.887	13.146	10.95	12.071	7.987	8.264	12.208	11.671	10.642	12.151	14.5	11.694			15	12.0783	0.521847	2.02111
		15	14.712	13.483	13.998	16.399	13.124	10.997	12.145	7.962	8.191	12.328	11.613	10.57	12.253	14.468	11.683			15	12.2617	0.591737	2.29179
		16	14.672	13.457	13.969	15.905	13.12	10.943	12.113	7.94	8.118	12.677	11.624	10.542	12.477	14.398	11.691			15	12.2431	0.578335	2.23988
		17	14.648	13.432	13.925	13.573	13.109	11.003	12.034	8.004	8.086	12.657	11.589	10.437	12.427	14.38	11.617			15	12.0614	0.524338	2.03075
		18	14.669	13.502	13.781	13.384	13.062	11.013	12.122	8.002	8.097	12.713	11.56	10.421	12.419	14.418	11.74			15	12.0602	0.521134	2.01834
		19	14.625	13.356	13.765	13.36	13.084	10.873	12.023	7.94	8.054	12.762	11.532	10.337	11.936	14.44	11.631			15	11.9812	0.52485	2.03274
		20	14.599	13.279	13.82	12.96	13.086	10.857	12.025	7.902	8.056	12.877	11.431	10.421	12.151	14.375	11.609			15	11.9632	0.520265	2.01498
		21	14.703	13.368	13.796	12.976	13.073	10.783	11.916	7.707	7.923	12.76	11.456	10.37	12.314	14.443	11.639			15	11.9485	0.537786	2.08284
		22	14.666	13.206	13.822	15.47	13.078	10.71	12.05	7.736	7.813	12.534	11.421	10.312	12.358	14.425	11.579			15	12.0787	0.585649	2.26821
		23	14.576	13.19	13.748	13.726	13.051	10.727	11.954	7.659	7.779	12.531	11.382	10.333	12.201	14.423	11.566			15	11.9231	0.547412	2.12012
		24	14.637	13.137	13.728	15.256	13.069	10.803	11.897	7.69	7.753	12.545	11.303	10.421	12.145	14.378	11.574			15	12.0224	0.578007	2.23861
		25	14.584	13.2	13.607	14.357	13.047	10.683	11.927	7.608	7.803	12.501	11.376	10.233	12.134	14.325	11.481			15	11.9244	0.55791	2.16078
		26	14.581	13.311	13.579	13.125	13.02	10.653	11.918	7.574	7.773	12.422	11.294	10.24	11.991	14.305	11.538			15	11.8216	0.540198	2.09218
		27	14.494	13.448	13.572	12.939	12.996	10.737	11.836	7.585	7.704	12.469	11.407	10.272	12.012	14.275	11.462			15	11.8139	0.537785	2.08283
		28	14.509	13.34	13.623	12.729	13.137	10.887	11.799	7.605	7.809	12.519	11.313	10.219	11.98	14.32	11.527			15	11.8211	0.5334	2.06585
		29	14.491	13.349	13.596	12.674	13.055	10.553	11.776	7.694	7.91	12.54	11.219	10.174	11.948	14.29	11.459			15	11.7819	0.528316	2.04616
		30	14.488	13.4	13.64	12.561	13.155	10.58	11.759	7.639	7.946	12.413	11.211	10.286	11.962	14.34	11.464			15	11.7896	0.529364	2.05022
		31	14.547	13.292	13.621	13.54	13.098	10.567	11.7	7.678	7.867	12.601	11.143	10.253	12.134	14.34	11.41			15	11.8527	0.543052	2.10323
		32	14.552	13.248	13.59	13.582	13.102	10.487	11.715	7.703	7.85	12.51	11.188	10.16	12.154	14.35	11.32			15	11.8341	0.544554	2.10905
		33	14.509	13.276	13.57	13.195	13.113	10.477	11.677	7.685	7.835	12.317	11.119	10.212	12.297	14.275	11.377			15	11.7956	0.536941	2.07956
		34	14.43	13.302	13.467	12.89	13.126	10.553	11.675	7.634	7.906	12.232	11.039	10.149	12.151	14.293	11.407			15	11.7503	0.529756	2.05174
		35	14.424	13.222	13.496	12.433	13.109	10.52	11.694	7.647	7.964	12.179	11.018	10.049	11.852	14.26	11.41			15	11.6851	0.522538	2.02378
		36	14.474	13.054	13.461	12.485	13.131	10.313	11.637	7.741	7.736	12.1	11.022	10.209	11.773	14.213	11.372			15	11.6481	0.524807	2.03257
		37	14.453	12.825	13.482	12.485	13.126	10.353	11.696	7.707	7.8	12.056	11.037	10.249	12.015	14.21	11.355			15	11.6566	0.520074	2.01424
		38	14.465	12.81	13.559	12.457	13.137	10.33	11.648	7.734	7.678	12.079	10.943	10.265	12.029	14.267	11.311			15	11.6475	0.527077	2.04136
		39	14.384	12.908	13.452	12.396	13.129	10.41	11.461	7.732	7.655	12.141	10.959	10.281	12.047	14.227	11.361			15	11.6362	0.522833	2.02492
		40	14.288	12.784	13.404	12.399	13.171	10.293	11.35	7.758	7.738	12.041	10.894	10.23	11.77	14.235	11.194			15	11.5699	0.516988	2.00228
		41	14.346	12.787	13.41	12.436	13.086	10.203	11.396	7.647	7.742	12.158	10.906	10.23	11.709	14.282	11.276			15	11.5743	0.523751	2.02848
		42	14.407	12.657	13.456	12.445	13.118	10.167	11.476	7.674	7.689	12.067	10.928	10.219	11.831	14.22	11.276			15	11.5753	0.52476	2.03239
		43	14.398	12.778	13.399	12.338	13.124	10.28	11.449	7.698	7.833	11.865	10.849	10.198	11.619	14.202	11.221			15	11.5501	0.516297	1.99961
		44	14.424	12.724	13.401	12.314	13.137	10.153	11.497	7.625	7.833	12.158	10.828	10.019	11.596	14.205	11.21			15	11.5416	0.524374	2.03089
		45	14.343	12.714	13.399	12.351	13.058	10.07	11.503	7.585	7.794	12.176	10.716	9.991	11.52	14.21	11.199			15	11.5086	0.526459	2.03897
		46	14.395	12.638	13.331	12.29	13.122	10.097	11.491	7.614	7.796	12.431	10.793	9.977	11.622	14.142	11.15			15	11.5259	0.524932	2.03305
		47	14.392	12.679	13.263	12.271	13.018	10.133	11.587	7.545	7.809	12.422	10.771	9.893	11.578	14.177	11.213			15	11.5167	0.526068	2.03745
		48	14.285	12.752	13.309	12.268	13.104	10.143	11.476	7.592	7.725	12.531	10.816	10.042	11.561	13.992	11.153			15	11.5166	0.521493	2.01973
		49	14.381	12.717	13.211	12.323	13.027	10.04	11.516	7.543	7.691	12.587	10.714	9.86	11.384	14.075	11.142			15	11.4807	0.531268	2.05759
		50	14.366	12.651	13.136	12.25	13.035	9.993	11.562	7.432	7.77	12.716	10.708	10.074	11.512	14.01	11.164			15	11.4919	0.527446	2.04279
		51	14.369	12.603	13.213	12.311	13.024	10.003	11.528	7.479	7.704	12.504	10.736	9.914	11.48	14.052	11.158			15	11.4719	0.529634	2.05126
		52	14.392	12.667	13.298	12.351	13.038	9.93	11.543	7.517	7.704	12.393	10.638	9.858	11.628	14.057	11.194			15	11.4805	0.533041	2.06446
		53	14.363	12.562	13.272	12.332	13.04	9.87	11.535	7.432	7.644	12.636	10.687	9.847	11.756	13.957	11.104			15	11.4691	0.53689	2.07937
		54	14.34	12.708	13.197	12.381	13.027	9.947	11.501	7.45	7.543	12.484	10.744	9.87	11.887	13.972	11.167			15	11.4812	0.536956	2.07962
		55	14.253	12.54	13.257	12.296	12.989	10.003	11.53	7.426	7.616	12.361	10.661	9.814	11.799	13.925	11.126			15	11.4397	0.529449	2.05055
		56	14.253	12.581	13.219	12.247	12.982	10.043	11.53	7.388	7.539	12.416	10.554	9.879	11.733	13.927	11.175			15	11.4311	0.532377	2.06189
		57	14.32	12.406	13.254	12.122	13.031	9.837	11.618	7.355	7.491	12.364	10.665	9.821	11.814	13.898	11.109			15	11.407	0.537844	2.08306
		58	14.244	12.581	13.213	12.308	12.976	10.08	11.545	7.364	7.491	12.463	10.53	9.777	11.741	13.905	11.063			15	11.4187	0.536443	2.07763
		59	14.192	12.581	13.138	12.192	12.984	9.917	11.564	7.328	7.502	12.39	10.444	9.865	11.698	13.983	11.142			15	11.3947	0.536416	2.07753
		60	14.177	12.495	13.145	12.378	12.925	9.947	11.654	7.392	7.543	12.469	10.495	9.823	11.686	13.988	11.019			15	11.4091	0.533302	2.06547
		61	14.137	12.581	13.064	12.631	12.942	9.97	11.627	7.302	7.592	12.739	10.438	9.819	11.666	13.96	11.101			15	11.4379	0.538291	2.08479
		62	14.128	12.476	13.079	12.171	12.971	10	11.627	7.306	7.545	12.757	10.37	9.788	11.805	13.918	11.148			15	11.4059	0.535337	2.07335
		63	14.105	12.581	13.072	12.088	12.989	10.017	11.629	7.348	7.552	12.326	10.36	9.798	11.808	13.945	11.082			15	11.38	0.529783	2.05184
		64	14.11	12.495	13.068	12.122	12.945	9.967	11.593	7.299	7.459	12.534	10.327	9.784	11.776	13.925	10.94			15	11.3563	0.536402	2.07748
		65	14.174	12.502	13.015	12.137	12.965	9.93	11.637	7.313	7.369	12.551	10.274	9.749	11.616	13.96	11.019			15	11.3474	0.542051	2.09936
		66	14.128	12.473	13.099	12.082	12.933	9.947	11.644	7.271	7.41	12.613	10.237	9.605	11.698	13.91	10.883			15	11.3289	0.543625	2.10545
		67	14.038	12.581	13.075	12.037	12.936	9.893	11.721	7.277	7.382	12.736	10.307	9.702	11.64	13.852	11.011			15	11.3459	0.541084	2.09561
		68	14.064	12.387	12.93	11.973	12.958	9.883	11.644	7.304	7.341	12.648	10.429	9.598	11.64	13.93	10.986			15	11.3143	0.539173	2.08821
		69	14.067	12.378	12.961	12.165	12.936	10.03	11.7	7.304	7.406	12.607	10.348	9.602	11.596	13.88	10.951			15	11.3287	0.535668	2.07463
		70	13.983	12.435	12.954	13.924	12.984	10.017	11.652	7.33	7.44	12.768	10.366	9.684	11.52	13.865	10.869			15	11.4527	0.558384	2.16261
		71	13.907	12.394	13.002	13.735	12.973	9.843	11.719	7.253	7.412	12.63	10.2	9.56	11.483	13.707	10.951			15	11.3846	0.557458	2.15903
		72	14.029	12.413	12.971	13.104	12.927	9.943	11.704	7.264	7.47	12.557	10.245	9.595	11.497	13.75	10.907			15	11.3584	0.543742	2.1059
		73	13.913	12.413	12.934	13.143	12.885	9.93	11.753	7.304	7.472	12.686	10.213	9.737	11.692	13.63	10.918			15	11.3749	0.536918	2.07947
		74	13.991	12.39	12.875	12.924	12.947	9.867	11.734	7.266	7.446	12.584	10.237	9.684	11.686	13.65	10.852			15	11.3422	0.538358	2.08505
		75	13.962	12.413	12.943	12.064	12.951	9.7	11.79	7.246	7.397	12.54	10.18	9.73	11.68	13.68	10.798			15	11.2716	0.535003	2.07206
		76	13.872	12.362	12.974	12.125	12.98	9.86	11.746	7.302	7.485	12.88	10.139	9.714	11.59	13.677	10.795			15	11.3001	0.530983	2.05649
		77	13.942	12.286	12.844	12.137	12.958	9.92	11.742	7.239	7.442	12.76	10.09	9.672	11.384	13.642	10.839			15	11.2598	0.530893	2.05614
		78	13.858	12.295	12.862	12.073	12.942	9.917	11.748	7.313	7.412	12.9	10.051	9.609	11.404	13.595	10.817			15	11.2531	0.529378	2.05027
		79	14.003	12.4	12.921	12.055	12.965	9.823	11.723	7.217	7.348	13.05	10.11	9.609	11.468	13.548	10.943			15	11.2789	0.541938	2.09892
		80	13.901	12.283	12.884	12.116	12.942	9.813	11.778	7.235	7.395	13.073	10.086	9.526	11.538	13.403	10.809			15	11.2521	0.535705	2.07478
		81	13.878	12.181	12.895	12.052	12.936	9.937	11.715	7.253	7.373	12.915	10.129	9.298	11.52	13.517	10.866			15	11.231	0.534993	2.07202
		82	13.863	12.27	12.925	12.034	12.918	9.88	11.725	7.222	7.416	12.754	10.033	9.386	11.515	13.452	10.831			15	11.2149	0.531804	2.05967
		83	13.89	12.267	12.846	12.064	12.962	9.857	11.757	7.268	7.376	12.786	10.043	9.449	11.488	13.532	10.787			15	11.2248	0.533341	2.06562
		84	13.849	12.216	12.86	12.098	12.998	9.75	11.82	7.233	7.35	12.956	10.039	9.456	11.427	13.405	10.792			15	11.2166	0.536477	2.07777
		85	13.82	12.286	12.803	12.07	12.989	9.807	11.841	7.144	7.429	12.598	10.086	9.37	11.436	13.405	10.68			15	11.1843	0.531496	2.05847
		86	13.811	12.305	12.794	12.076	12.911	9.643	11.86	7.155	7.365	12.557	10.119	9.414	11.512	13.427	10.672			15	11.1747	0.533314	2.06552
		87	13.703	12.143	12.952	12.055	12.956	9.59	11.893	7.142	7.328	12.452	9.988	9.305	11.567	13.465	10.689			15	11.1485	0.537561	2.08197
		88	13.756	12.162	12.871	12.027	12.98	9.597	11.935	7.144	7.307	12.534	10.014	9.274	11.436	13.285	10.546			15	11.1245	0.536569	2.07812
		89	13.677	12.235	12.853	12.143	12.918	9.653	11.931	7.204	7.356	12.393	10	9.356	11.416	13.198	10.683			15	11.1344	0.525343	2.03464
		90	13.727	12.305	13.024	12.101	12.962	9.743	11.897	7.113	7.298	12.132	9.941	9.244	11.131	13.213	10.697			15	11.1019	0.533779	2.06732
		91	13.741	12.13	13.046	12.049	12.967	9.74	11.943	7.186	7.206	12.035	9.959	9.123	11.311	13.157	10.645			15	11.0825	0.533697	2.067
		92	13.68	12.289	13.035	12.049	12.951	9.61	11.918	7.137	7.23	11.818	9.984	9.291	11.203	13.32	10.53			15	11.0697	0.534506	2.07013
		93	13.73	12.146	13	12.082	12.978	9.597	11.983	7.184	7.208	11.592	9.881	9.267	11.128	13.33	10.519			15	11.0417	0.534441	2.06988
		94	13.605	12.279	12.947	12.015	12.989	9.663	11.971	7.142	7.148	11.469	9.883	9.302	10.956	13.41	10.607			15	11.0257	0.53433	2.06945
		95	13.613	12.197	12.908	12.034	12.949	9.583	12.055	7.124	7.092	11.537	9.941	9.305	10.706	13.332	10.631			15	11.0005	0.535098	2.07243
		96	13.642	12.302	12.956	12.058	12.914	9.56	12.057	7.115	7.174	11.246	10.002	9.267	10.625	13.29	10.525			15	10.9822	0.533951	2.06798
		97	13.584	12.289	12.893	12.037	12.978	9.52	12.031	7.135	7.139	11.164	9.89	9.207	10.657	13.275	10.615			15	10.9609	0.534082	2.06849
		98	13.602	12.19	12.91	12.091	12.976	9.553	12.023	7.08	7.116	11.106	9.89	9.214	10.826	13.202	10.549			15	10.9552	0.534554	2.07032
		99	13.721	12.092	12.816	12.177	12.942	9.543	12.004	7.106	7.197	10.991	10.043	9.209	10.913	13.225	10.434			15	10.9609	0.530889	2.05612
		100	13.602	12.124	12.961	12.04	12.92	9.62	12.025	7.086	7.193	10.979	9.9	9.202	11.221	13.085	10.522			15	10.9653	0.52764	2.04354
		101	13.483	12.203	12.868	12.037	12.962	9.6	12.107	7.113	7.191	10.924	9.973	9.279	11.328	12.835	10.495			15	10.9599	0.518962	2.00993
		102	13.669	12.067	12.846	12.052	12.914	9.613	12.073	7.029	7.234	10.933	9.89	9.205	11.16	12.717	10.115			15	10.9011	0.523429	2.02723
		103	13.558	12.168	12.822	12.116	12.967	9.467	12.09	7.106	7.193	10.906	9.834	9.233	11.355	12.63	10.443			15	10.9259	0.521161	2.01845
		104	13.555	12.057	12.737	12.128	12.98	9.613	11.897	7.06	7.18	10.9	9.875	9.244	11.32	12.562	10.473			15	10.9054	0.515218	1.99543
		105	13.59	12.117	12.765	12.055	12.949	9.443	11.834	7.062	7.155	10.921	9.843	9.263	11.25	12.658	10.585			15	10.8993	0.519102	2.01047
		106	13.581	12.13	12.726	12.152	12.925	9.487	12.119	7.067	7.17	10.938	9.883	9.147	11.25	12.658	10.432			15	10.911	0.522491	2.0236
		107	13.552	12.143	12.689	12.402	12.92	9.567	12.168	7.069	7.092	10.927	9.828	9.24	11.224	12.535	10.363			15	10.9146	0.523932	2.02918
		108	13.718	11.978	12.752	12.131	12.958	9.43	12.147	7.058	7.077	10.891	9.924	9.251	10.988	12.54	10.396			15	10.8826	0.525514	2.03531
		109	13.619	11.994	12.623	11.957	12.947	9.493	12.245	7.033	7.041	10.927	9.736	9.277	11.099	12.527	10.372			15	10.8593	0.522953	2.02539
		110	13.631	11.971	12.572	12.064	12.942	9.42	12.193	7.051	7.069	10.971	9.855	9.377	11.113	12.547	10.352			15	10.8752	0.519821	2.01326
		111	13.465	12.054	12.513	12.189	12.987	9.493	12.262	7.071	7.09	10.956	9.828	9.309	11	12.483	10.249			15	10.8633	0.517065	2.00259
		112	13.613	12.127	12.721	12.18	12.962	9.513	12.245	7.084	7.067	10.956	9.888	9.328	11.099	12.465	10.27			15	10.9012	0.523008	2.0256
		113	13.709	11.987	12.68	12.122	12.976	9.507	12.249	7.093	7.028	10.985	9.693	9.326	11.035	12.39	10.432			15	10.8808	0.524099	2.02983
		114	13.494	12.048	12.636	11.939	13.016	9.51	12.321	7.102	7.034	10.953	9.62	9.335	10.98	12.48	10.309			15	10.8518	0.520289	2.01507
		115	13.503	12.048	12.662	11.991	12.936	9.483	12.35	7.124	7.062	10.944	9.785	9.221	11.029	12.33	10.295			15	10.8509	0.516804	2.00157
		116	13.561	12.025	12.66	12.003	12.914	9.54	11.979	7.102	7.021	10.956	9.933	9.253	10.936	12.415	10.249			15	10.8365	0.514147	1.99128
		117	13.567	11.994	12.697	11.811	12.956	9.417	11.99	7.1	7.006	10.971	9.753	9.309	10.962	12.322	10.325			15	10.812	0.514915	1.99426
		118	13.456	12.108	12.671	10.012	12.942	9.5	12.411	7.111	7.028	10.953	9.873	9.221	11.006	12.35	10.361			15	10.7335	0.514293	1.99185
		119	13.581	12.013	12.691	10.012	12.953	9.47	12.323	7.013	7.058	11.044	9.802	9.184	11.064	12.315	10.189			15	10.7141	0.519911	2.01361
		120	13.541	12.035	12.662	10.006	12.969	9.427	12.335	7.067	7.017	11.076	9.663	9.17	11.067	12.152	10.281			15	10.6979	0.518083	2.00653
	nhx-6	Time (s)																		n=	Average	SE	STDEV
		1	11.395	14.122	16.61	16.799	9.678	17.805	11.526	14.226	18.683	10.122	8.66	11.124	14.287	14.623	18.821			15	13.8987	0.867651	3.3604
		2	11.395	14.132	16.521	16.799	9.678	18.232	11.526	14.051	18.683	9.727	8.415	10.74	14.287	14.623	18.609			15	13.8279	0.891718	3.45361
		3	11.24	14.132	16.521	16.637	9.987	18.232	11.324	14.051	18.691	9.45	8.415	10.416	13.229	14.343	18.446			15	13.6743	0.893774	3.46157
		4	10.986	14.24	16.415	16.413	9.171	18.511	11.324	13.982	18.616	9.45	8.327	10.416	12.687	13.845	18.446			15	13.5219	0.917426	3.55318
		5	10.986	14.167	16.409	16.413	9.171	18.511	11.379	13.982	18.616	9.222	8.327	10.257	12.687	13.845	18.296			15	13.4845	0.920207	3.56395
		6	10.863	14.167	16.409	16.283	9.007	19.26	11.288	13.474	18.568	9.222	8.196	10.257	12.475	13.707	18.296			15	13.4315	0.947489	3.66961
		7	10.863	14.228	16.275	16.287	9.583	19.795	11.288	13.477	18.175	9.11	8.082	10.152	12.475	13.707	17.828			15	13.4217	0.93666	3.62767
		8	10.814	14.208	16.244	16.287	9.583	19.795	11.264	13.477	18.175	8.843	8.082	9.9	12.482	13.617	17.546			15	13.3545	0.940981	3.6444
		9	10.802	14.208	16.237	15.863	8.953	20.782	11.264	13.248	15.238	8.843	7.986	9.9	12.287	13.351	17.546			15	13.1005	0.933921	3.61706
		10	10.802	14.025	16.189	15.863	8.953	21.667	11.28	13.248	15.238	8.772	7.827	9.845	12.287	13.351	17.553			15	13.1267	0.974637	3.77475
		11	10.74	14.025	16.189	15.95	8.843	21.667	11.13	13.031	15.425	8.686	7.827	9.559	12.227	13.418	17.4			15	13.0745	0.985772	3.81788
		12	10.681	14.113	16.14	16.109	9.734	22.34	11.13	12.818	15.143	8.686	7.595	9.559	11.944	13.152	17.4			15	13.1029	1.00516	3.89295
		13	10.681	13.523	15.983	16.109	9.734	22.34	11.051	12.818	15.143	8.588	7.595	9.083	11.944	13.152	17.328			15	13.0048	1.0105	3.91366
		14	10.821	13.523	15.983	16.149	9.958	22.943	10.963	13.031	15.158	8.588	7.544	9.083	11.767	12.942	17.328			15	13.0521	1.03637	4.01383
		15	10.821	13.335	15.86	16.018	10.128	20.302	10.963	13.004	14.998	8.55	7.39	8.721	11.767	12.942	17.225			15	12.8016	0.9264	3.58793
		16	10.798	13.335	15.86	16.018	10.128	20.302	10.98	13.004	14.998	8.524	7.39	9.355	11.628	12.867	17.153			15	12.8227	0.913803	3.53914
		17	10.728	13.25	15.737	15.884	9.955	19.805	10.98	12.882	14.901	8.524	7.36	9.355	11.604	12.731	17.153			15	12.7233	0.893285	3.45968
		18	10.728	13.239	15.686	15.884	9.955	19.805	10.98	12.882	14.901	8.474	7.127	8.864	11.604	12.731	17.203			15	12.6709	0.91074	3.52728
		19	10.616	13.239	15.686	15.771	10.009	20.345	10.687	13.013	14.893	8.377	7.127	9.352	11.582	12.867	17.056			15	12.708	0.922819	3.57406
		20	10.616	13.103	15.737	15.595	9.829	20.715	10.687	12.585	14.833	8.377	7.127	9.352	11.19	12.757	17.056			15	12.6373	0.93951	3.63871
		21	10.607	13.076	15.68	15.595	9.829	20.715	10.726	12.585	14.833	8.296	7.127	9.378	11.19	12.757	17.009			15	12.6269	0.938554	3.63501
		22	10.644	13.076	15.68	15.674	9.822	20.885	10.75	12.86	14.653	8.296	6.946	9.378	10.95	12.57	17.009			15	12.6129	0.951404	3.68477
		23	10.644	13.166	15.574	15.657	9.773	20.672	10.75	12.763	14.53	8.346	7.006	9.181	10.95	12.57	16.812			15	12.5596	0.936503	3.62706
		24	10.647	13.166	15.574	15.657	9.773	20.672	10.376	12.763	14.53	8.193	7.006	8.386	10.786	12.257	16.622			15	12.4272	0.955636	3.70116
		25	10.444	13.142	15.489	15.525	9.762	19.951	10.376	12.709	14.501	8.193	6.953	8.386	10.76	12.268	16.622			15	12.3387	0.926395	3.58791
		26	10.444	13.079	15.47	15.525	9.762	19.951	10.504	12.709	14.501	8.096	6.782	7.821	10.76	12.268	16.568			15	12.2827	0.94235	3.64971
		27	10.407	13.079	15.47	15.36	9.431	21.192	10.42	12.302	14.523	8.131	6.782	7.726	10.662	12.192	16.468			15	12.2763	0.995673	3.85623
		28	10.407	13.074	15.388	15.502	9.248	22.549	10.42	12.075	14.265	8.131	6.673	7.726	10.611	12.268	16.468			15	12.3203	1.06001	4.10539
		29	10.251	13.008	15.371	15.502	9.248	22.549	10.351	12.075	14.265	8.172	6.673	8.209	10.611	12.268	16.418			15	12.3314	1.05037	4.06806
		30	10.242	13.008	15.371	15.575	9.509	23.358	10.294	12.133	14.215	8.172	6.64	8.209	10.433	12.266	16.418			15	12.3895	1.08851	4.21577
		31	10.242	12.894	15.311	15.575	9.509	22.368	10.294	12.175	14.215	8.062	6.6	8.559	10.433	12.266	16.378			15	12.3254	1.03692	4.01599
		32	10.161	12.894	15.311	15.566	9.523	22.368	10.269	12.175	14.211	8.069	6.6	8.476	10.424	12.012	16.046			15	12.2737	1.03318	4.00151
		33	10.181	13.008	15.265	15.493	9.489	21.323	10.269	12.188	14.2	8.069	6.615	8.476	10.355	11.973	16.046			15	12.1967	0.984759	3.81395
		34	10.181	12.933	15.169	15.493	9.489	21.323	10.048	12.188	14.2	7.936	6.436	8.407	10.355	11.973	16.006			15	12.1425	0.99323	3.84676
		35	10.049	12.933	15.169	15.481	9.493	20.476	9.974	12.262	14.055	7.972	6.436	8.438	10.317	11.963	15.903			15	12.0614	0.954294	3.69597
		36	10.049	12.793	15.108	15.623	9.449	19.531	9.974	12.155	14.111	7.972	6.405	8.457	10.317	11.963	15.903			15	11.9873	0.918529	3.55745
		37	9.954	12.628	15.148	15.623	9.449	19.531	9.952	12.155	14.111	7.848	6.405	8.212	10.094	11.839	15.662			15	11.9074	0.92414	3.57918
		38	9.823	12.628	15.148	15.441	9.426	18.33	9.87	12.295	14.003	7.848	6.307	8.212	9.848	11.772	15.662			15	11.7742	0.882478	3.41782
		39	9.823	12.671	15.114	15.441	9.426	17.514	9.87	12.257	14.003	7.753	6.362	8.007	9.848	11.772	15.631			15	11.6995	0.85816	3.32364
		40	9.898	12.671	15.114	15.264	9.336	17.514	9.848	12.257	14.001	7.788	6.362	8.186	9.828	11.778	15.687			15	11.7021	0.852241	3.30072
		41	9.858	12.555	15.059	15.143	9.059	16.704	9.848	12.242	14.026	7.788	6.218	8.186	9.875	11.764	15.687			15	11.6008	0.831515	3.22044
		42	9.858	12.332	14.964	15.143	9.059	16.704	9.674	12.242	14.026	7.624	6.218	8.412	9.875	11.764	15.812			15	11.5805	0.832752	3.22523
		43	9.863	12.332	14.964	15.299	8.867	13.591	9.745	11.98	14.07	7.624	6.236	8.412	9.892	11.759	15.812			15	11.3631	0.769222	2.97919
		44	9.863	12.271	14.996	15.537	9.253	12.468	9.745	12.04	13.89	7.688	6.165	8.333	9.892	11.759	15.897			15	11.3198	0.760282	2.94456
		45	9.784	12.271	14.996	15.537	9.253	12.468	9.641	12.04	13.89	7.629	6.165	8.243	10.033	11.597	15.681			15	11.2819	0.757463	2.93364
		46	9.635	12.316	14.915	15.449	9.397	11.956	9.641	11.834	13.923	7.629	6.208	8.243	9.839	11.568	15.681			15	11.2156	0.749917	2.90442
		47	9.635	12.266	14.962	15.449	9.397	11.956	9.556	11.834	13.923	7.679	6.244	8.347	9.839	11.568	15.7			15	11.2237	0.747893	2.89658
		48	9.691	12.266	14.962	15.367	9.403	11.87	9.542	11.783	13.896	7.586	6.244	8.309	9.649	11.355	15.687			15	11.174	0.748009	2.89703
		49	9.719	12.294	14.881	15.359	9.381	11.549	9.542	11.783	13.833	7.586	6.125	8.309	9.486	11.251	15.687			15	11.119	0.749092	2.90122
		50	9.719	12.372	14.794	15.359	9.381	11.549	9.461	11.783	13.833	7.479	6.125	8.169	9.486	11.251	15.484			15	11.083	0.747645	2.89562
		51	9.565	12.372	14.794	15.235	9.199	11.194	9.379	11.494	13.756	7.479	6.044	8.169	9.431	11.331	15.484			15	10.9951	0.748557	2.89915
		52	9.565	12.377	14.794	15.303	9.291	10.898	9.379	11.406	13.808	7.46	5.994	8.219	9.431	11.331	15.162			15	10.9612	0.742167	2.8744
		53	9.547	12.377	14.794	15.303	9.291	10.898	9.411	11.406	13.808	7.355	5.994	8.052	9.332	11.207	15.203			15	10.9319	0.749224	2.90173
		54	9.544	12.422	14.826	15.542	9.529	10.669	9.411	11.61	13.791	7.355	5.877	8.052	9.294	11.174	15.203			15	10.9533	0.75959	2.94188
		55	9.544	12.433	14.725	15.542	9.529	10.669	9.338	11.61	13.791	7.365	5.946	7.99	9.294	11.174	15.19			15	10.9427	0.75637	2.92941
		56	9.535	12.433	14.725	15.534	9.485	10.227	9.277	11.789	13.713	7.317	5.946	7.943	9.331	11.203	14.956			15	10.8943	0.753527	2.9184
		57	9.535	12.271	14.758	15.493	9.451	9.951	9.277	11.732	13.683	7.317	5.915	7.943	9.26	11.257	14.956			15	10.8533	0.754232	2.92113
		58	9.512	12.12	14.739	15.493	9.451	9.951	9.152	11.732	13.683	7.269	5.915	7.852	9.26	11.257	14.928			15	10.8209	0.755974	2.92787
		59	9.507	12.12	14.739	15.497	9.529	9.591	9.212	11.694	13.608	7.269	5.819	7.852	9.338	11.282	14.928			15	10.799	0.757986	2.93567
		60	9.507	12.13	14.691	15.497	9.529	9.31	9.212	11.441	13.608	7.286	5.915	7.419	9.338	11.282	14.903			15	10.7379	0.762466	2.95302
		61	9.498	12.13	14.691	15.492	9.514	9.31	9.209	11.441	13.7	7.381	5.915	7.524	9.328	11.245	15.096			15	10.7649	0.765108	2.96325
		62	9.44	12.166	14.667	15.502	9.629	9.094	9.209	11.197	13.503	7.381	5.885	7.524	9.214	11.172	15.096			15	10.7119	0.764158	2.95957
		63	9.44	12.045	14.708	15.502	9.629	9.094	9.28	11.197	13.503	7.279	5.862	7.124	9.214	11.172	15.115			15	10.6776	0.775148	3.00213
		64	9.407	12.045	14.708	15.536	9.556	8.777	9.37	11.537	13.403	7.122	5.862	7.097	9.04	11.034	14.934			15	10.6285	0.779565	3.01924
		65	9.407	11.944	14.824	15.557	9.608	8.446	9.37	11.459	13.396	7.122	5.759	7.097	8.979	10.849	14.934			15	10.5834	0.788632	3.05436
		66	9.365	11.923	14.803	15.557	9.608	8.446	9.19	11.459	13.396	7.284	5.759	7.155	8.979	10.849	14.846			15	10.5746	0.782814	3.03183
		67	9.281	11.923	14.803	15.312	9.574	7.838	9.122	11.308	13.49	7.284	5.678	7.155	9.013	10.812	14.846			15	10.4959	0.7886	3.05424
		68	9.281	11.862	14.843	15.312	9.574	6.993	9.122	11.341	13.49	7.112	5.686	7.119	9.013	10.812	14.881			15	10.4294	0.809385	3.13474
		69	9.128	11.862	14.843	15.325	9.617	6.993	8.98	11.341	13.438	7.172	5.686	7.14	8.989	10.753	14.693			15	10.3973	0.804505	3.11584
		70	9.135	11.779	14.752	15.397	9.586	6.772	8.98	11.286	13.436	7.172	5.607	7.14	8.861	10.591	14.693			15	10.3458	0.810839	3.14037
		71	9.135	11.757	14.744	15.397	9.586	6.772	8.827	11.286	13.436	6.955	5.607	7.381	8.861	10.591	14.581			15	10.3277	0.808721	3.13216
		72	9.133	11.757	14.744	15.315	9.552	6.632	8.824	11.304	13.37	6.955	5.605	7.381	8.769	10.593	14.581			15	10.301	0.809229	3.13413
		73	9.133	11.657	14.574	15.194	9.491	6.586	8.824	11.231	13.293	6.919	5.627	7.528	8.769	10.593	14.471			15	10.2593	0.794708	3.07789
		74	9.056	11.657	14.574	15.194	9.491	6.586	8.706	11.231	13.293	6.938	5.627	7.362	8.759	10.53	14.39			15	10.2263	0.796621	3.0853
		75	9.061	11.601	14.697	15.387	9.575	6.478	8.706	10.953	13.313	6.938	5.554	7.362	8.859	10.503	14.39			15	10.2251	0.807226	3.12637
		76	9.061	11.545	14.765	15.387	9.575	6.478	8.816	10.953	13.313	6.91	5.648	7.216	8.859	10.503	14.453			15	10.2321	0.809701	3.13596
		77	9.109	11.545	14.765	15.393	9.629	6.436	8.72	10.869	13.278	6.765	5.648	7.155	8.821	10.538	14.437			15	10.2072	0.814075	3.1529
		78	9.091	11.522	14.542	15.513	9.705	6.501	8.72	10.814	13.348	6.765	5.542	7.155	8.773	10.546	14.437			15	10.1983	0.814569	3.15481
		79	9.091	11.44	14.354	15.513	9.705	6.501	8.586	10.814	13.348	6.824	5.542	7.074	8.773	10.546	14.328			15	10.1626	0.808032	3.1295
		80	9.081	11.44	14.354	15.601	9.658	6.398	8.43	10.909	13.37	6.824	5.547	7.074	8.844	10.467	14.328			15	10.155	0.814714	3.15537
		81	9.081	11.464	14.409	15.643	9.766	6.36	8.43	10.854	13.28	6.872	5.506	7.05	8.844	10.467	14.181			15	10.1471	0.813344	3.15007
		82	9.086	11.464	14.409	15.643	9.766	6.36	8.548	10.854	13.28	6.7	5.506	7.043	8.652	10.392	14.187			15	10.126	0.817241	3.16516
		83	9.002	11.447	14.466	15.641	9.883	6.473	8.548	10.568	13.3	6.7	5.42	7.043	8.636	10.361	14.187			15	10.1117	0.818172	3.16877
		84	9.002	11.437	14.483	15.641	9.883	6.473	8.657	10.568	13.3	6.655	5.34	6.976	8.636	10.361	14.275			15	10.1125	0.82397	3.19122
		85	8.921	11.437	14.483	15.841	10.025	6.4	8.559	10.461	13.168	6.598	5.34	6.807	8.714	10.43	14.218			15	10.0935	0.83299	3.22616
		86	8.921	11.269	14.32	15.695	9.867	6.481	8.559	10.448	13.226	6.598	5.135	6.807	8.741	10.235	14.218			15	10.0347	0.827521	3.20498
		87	8.984	11.249	14.244	15.695	9.867	6.481	8.444	10.448	13.226	6.638	5.135	6.662	8.741	10.235	14.193			15	10.0161	0.827498	3.20488
		88	9.026	11.249	14.244	15.7	9.895	6.441	8.343	10.328	13.113	6.638	5.317	6.662	8.834	10.133	14.193			15	10.0077	0.821048	3.1799
		89	9.026	10.63	14.042	15.7	9.895	6.335	8.343	10.149	13.168	6.443	5.231	6.747	8.834	10.133	14.253			15	9.9286	0.821691	3.1824
		90	9.019	10.63	14.042	15.601	9.958	6.335	8.294	10.149	13.168	6.479	5.231	6.7	8.969	10.215	14.221			15	9.93407	0.817554	3.16637
		91	9.042	11.245	14.445	15.577	10.032	6.265	8.294	10.377	13.018	6.479	5.201	6.7	8.578	10.154	14.221			15	9.9752	0.832701	3.22504
		92	9.042	11.213	14.35	15.577	10.032	6.265	8.264	10.377	13.018	6.567	5.183	6.55	8.578	10.154	14.212			15	9.9588	0.831759	3.22139
		93	9.007	11.213	14.35	15.299	9.845	6.26	8.16	10.171	13.05	6.415	5.183	6.197	8.465	10.075	14.118			15	9.85387	0.83297	3.22608
		94	9.007	11.164	14.388	15.224	9.681	6.3	8.16	10.133	13.035	6.415	5.201	6.197	8.639	9.977	14.118			15	9.8426	0.828299	3.20799
		95	8.988	11.013	14.496	15.224	9.681	6.3	7.941	10.133	13.035	6.498	5.201	6.121	8.639	9.977	14.109			15	9.82373	0.83217	3.22298
		96	8.947	11.013	14.496	15.129	9.397	6.257	7.958	10.002	12.683	6.498	5.466	6.121	8.525	9.999	14.109			15	9.77333	0.818111	3.16853
		97	8.947	10.952	14.502	15.129	9.397	6.157	7.958	10.084	12.683	6.327	5.241	5.928	8.525	9.999	13.931			15	9.71733	0.82879	3.20989
		98	8.965	10.952	14.502	15.066	9.349	6.157	7.816	10.084	12.941	6.315	5.241	6.283	8.431	9.896	14.165			15	9.7442	0.832124	3.2228
		99	9.016	11.023	14.494	15.065	9.034	6.172	7.816	10.051	12.91	6.315	5.186	6.283	8.441	9.867	14.165			15	9.72253	0.833532	3.22826
		100	9.016	10.952	14.54	15.065	9.034	6.172	7.783	10.051	12.91	6.241	5.186	6.366	8.441	9.867	13.971			15	9.70633	0.82965	3.21322
		101	9.002	10.952	14.54	15.122	9.392	6.172	7.769	9.998	12.978	6.241	5.16	6.366	8.491	9.857	13.971			15	9.73407	0.832052	3.22252
		102	9.002	10.822	14.538	15.436	9.683	6.101	7.769	9.929	12.905	6.286	5.08	6.495	8.491	9.857	13.828			15	9.74813	0.836159	3.23843
		103	8.898	10.822	14.538	15.436	9.683	6.101	7.777	9.929	12.905	6.198	5.08	6.5	8.337	9.794	13.881			15	9.72527	0.840555	3.25545
		104	8.916	10.883	14.487	15.337	9.633	6.104	7.777	9.876	12.898	6.198	5.057	6.5	8.174	9.808	13.881			15	9.70193	0.838024	3.24565
		105	8.916	10.852	14.549	15.337	9.633	6.051	7.712	9.876	12.898	6.236	4.989	6.469	8.174	9.808	13.812			15	9.68747	0.841311	3.25839
		106	8.856	10.852	14.549	15.458	9.791	6.051	7.485	10.113	12.78	6.065	4.989	6.483	8.013	9.731	13.775			15	9.66607	0.850167	3.29268
		107	8.819	10.788	14.46	15.492	9.807	6.016	7.485	10.175	12.783	6.065	4.943	6.483	8.012	9.812	13.775			15	9.661	0.850828	3.29524
		108	8.819	10.786	14.405	15.492	9.807	6.016	7.534	10.175	12.783	6.177	4.943	6.545	8.012	9.812	13.581			15	9.65913	0.841028	3.25729
		109	8.844	10.786	14.405	15.268	9.771	5.991	7.581	10.279	12.861	6.177	4.999	6.545	7.94	9.798	13.581			15	9.65507	0.83448	3.23193
		110	8.844	10.525	14.225	15.234	9.545	5.981	7.581	10.237	12.778	6.167	4.88	6.476	7.94	9.798	13.575			15	9.58573	0.829967	3.21445
		111	8.954	10.525	14.225	15.234	9.545	5.981	7.767	10.237	12.778	6.122	4.88	6.471	8.013	9.666	13.4			15	9.58653	0.823745	3.19035
		112	9.158	9.567	13.744	15.274	9.561	5.928	7.767	10.233	12.595	6.122	4.966	6.471	7.993	9.613	13.4			15	9.4928	0.80472	3.11667
		113	9.158	9.649	13.682	15.274	9.561	5.928	7.564	10.233	12.595	6.136	4.86	6.328	7.993	9.613	13.415			15	9.46593	0.810925	3.1407
		114	9.149	9.649	13.682	15.07	9.629	5.838	7.589	10.215	12.64	6.005	4.86	6.39	7.967	9.755	13.671			15	9.47393	0.814534	3.15468
		115	9.149	9.657	13.792	15.174	9.672	5.89	7.589	10.226	12.728	6.005	4.898	6.39	7.755	9.379	13.671			15	9.465	0.8221	3.18398
		116	9.149	9.63	13.788	15.174	9.672	5.89	7.501	10.226	12.728	6.036	4.898	6.205	7.755	9.379	13.765			15	9.45307	0.828014	3.20689
		117	8.877	9.63	13.788	15.485	9.892	5.755	7.501	10.082	12.74	6.036	4.814	6.205	7.482	9.209	13.765			15	9.4174	0.847076	3.28071
		118	8.877	9.757	13.89	15.505	9.87	5.702	7.501	10.084	12.785	6.062	4.842	6.005	7.482	9.209	13.662			15	9.41553	0.852393	3.3013
		119	8.633	9.757	13.89	15.505	9.87	5.702	7.45	10.084	12.785	5.965	4.842	6.069	7.501	9.31	13.512			15	9.39167	0.850668	3.29462
		120	8.723	9.808	13.83	15.191	9.752	5.652	7.45	10.078	13.248	5.965	4.895	6.069	7.756	9.461	13.512			15	9.426	0.844649	3.27131
	nhx-6;cmd-1 RNAi	Time (s)																		n=	Average	SE	STDEV
		1	10.744	15.242	16.388	9.914	16.002	11.542	9.142	21.453	9.459	11.079	12.509	13.806	14.929	13.962	9.075			15	13.0164	0.888447	3.44094
		2	10.707	15.546	16.411	9.879	16.217	11.542	9.142	21.512	9.294	11.129	12.479	13.569	14.808	13.748	8.997			15	12.9987	0.901352	3.49092
		3	10.707	15.672	16.411	9.605	16.583	11.372	9.067	21.512	9.294	11.009	12.479	13.569	14.714	13.74	8.997			15	12.9821	0.91747	3.55334
		4	10.577	15.672	16.128	9.605	16.583	11.265	8.892	21.397	8.826	11.009	12.298	13.41	14.714	13.74	8.863			15	12.8653	0.925639	3.58498
		5	10.492	15.6	16.11	9.626	14.596	11.265	8.892	21.257	8.826	10.381	12.171	13.088	14.511	13.625	8.889			15	12.6219	0.892091	3.45505
		6	10.492	15.363	16.11	9.072	14.842	11	8.8	21.257	8.826	10.555	12.171	13.088	14.6	13.476	8.889			15	12.5694	0.902871	3.49681
		7	10.404	15.363	16.01	9.072	14.842	10.873	8.796	21.052	8.664	10.555	12.107	13.157	14.6	13.476	8.877			15	12.5232	0.897654	3.4766
		8	10.463	14.449	15.782	9.544	15.129	10.873	8.796	21.057	8.502	10.413	12.018	13.04	14.454	13.52	8.783			15	12.4549	0.882274	3.41703
		9	10.463	13.106	15.782	9.129	15.463	10.772	9.044	21.057	8.502	10.383	12.018	13.04	14.44	13.384	8.783			15	12.3577	0.880018	3.40829
		10	10.444	13.106	15.88	9.129	15.463	10.774	8.904	20.687	8.568	10.383	11.977	13.032	14.44	13.384	8.715			15	12.3257	0.867436	3.35957
		11	10.322	12.794	15.828	9.094	15.2	10.774	8.904	20.619	8.47	10.336	11.893	12.914	14.418	13.375	8.601			15	12.2361	0.863798	3.34547
		12	10.322	12.383	15.828	9.133	14.175	10.703	8.592	20.619	8.47	10.301	11.893	12.914	14.251	13.254	8.601			15	12.0959	0.851886	3.29934
		13	10.288	12.383	15.776	9.133	14.175	10.712	8.567	20.407	8.434	10.301	11.924	12.818	14.251	13.254	8.654			15	12.0718	0.840759	3.25625
		14	10.25	12.758	15.807	9.104	14.311	10.712	8.567	20.405	8.351	10.204	11.752	12.6	14.317	13.196	8.606			15	12.0627	0.848438	3.28599
		15	10.25	13.096	15.807	8.947	14.471	10.682	8.365	20.405	8.351	10.258	11.752	12.6	14.18	13.109	8.606			15	12.0586	0.856347	3.31662
		16	10.224	13.096	15.698	8.947	14.471	10.671	8.314	20.302	8.253	10.258	11.794	12.557	14.18	13.109	8.54			15	12.0276	0.853851	3.30695
		17	10.284	12.784	15.776	8.836	14.678	10.671	8.314	20.13	8.098	10.129	11.71	12.452	13.841	13.058	8.467			15	11.9485	0.851932	3.29952
		18	10.284	13.081	15.776	8.814	15.285	10.557	8.287	20.13	8.098	9.935	11.71	12.452	12.44	12.96	8.467			15	11.8851	0.857616	3.32153
		19	10.185	13.081	15.545	8.814	15.285	10.551	8.252	19.915	8.027	9.935	11.611	12.421	12.44	12.96	8.349			15	11.8247	0.848325	3.28555
		20	10.113	13.269	15.417	8.72	16.436	10.551	8.252	19.655	7.811	9.921	11.678	12.364	12.842	12.795	8.346			15	11.878	0.869059	3.36585
		21	10.113	12.703	15.417	8.845	16.046	10.525	8.149	19.655	7.811	9.772	11.678	12.364	13.693	12.829	8.346			15	11.8631	0.864737	3.34911
		22	10.113	12.703	15.492	8.845	16.046	10.49	8.151	19.758	7.838	9.772	11.625	12.211	13.693	12.829	8.315			15	11.8587	0.870576	3.37172
		23	10.073	12.524	15.359	8.773	17.136	10.49	8.151	19.063	7.883	9.705	11.602	12.082	13.946	12.716	8.276			15	11.8519	0.870863	3.37284
		24	10.073	12.927	15.359	8.943	16.401	10.529	8.122	19.063	7.883	9.624	11.602	12.082	13.998	12.58	8.276			15	11.8308	0.851289	3.29703
		25	9.986	12.927	15.369	8.943	16.401	10.583	7.972	18.555	7.613	9.624	11.488	12.023	13.998	12.58	8.233			15	11.753	0.842157	3.26166
		26	10.031	12.796	15.291	8.791	15.875	10.583	7.972	18.512	7.699	9.669	11.713	11.818	14.023	12.578	8.197			15	11.7032	0.824936	3.19496
		27	10.031	13.167	15.291	8.806	15.259	10.55	7.906	18.512	7.699	9.798	11.713	11.818	14.021	12.49	8.197			15	11.6839	0.81332	3.14998
		28	9.946	13.167	15.125	8.806	15.259	10.43	8.085	18.547	7.85	9.798	11.711	11.818	14.021	12.49	8.19			15	11.6829	0.805766	3.12072
		29	9.903	14.492	15.011	8.753	14.987	10.43	8.085	18.454	7.834	9.865	11.657	11.693	13.697	12.539	8.121			15	11.7014	0.809439	3.13494
		30	9.903	14.939	15.011	8.808	14.794	10.316	8.046	18.454	7.834	9.908	11.657	11.693	13.723	12.367	8.121			15	11.7049	0.813601	3.15106
		31	9.882	14.939	14.703	8.808	14.794	10.133	7.865	18.301	7.902	9.908	11.574	11.66	13.723	12.367	8.152			15	11.6474	0.805412	3.11935
		32	9.835	15.149	14.576	8.626	13.695	10.133	7.865	18.331	6.78	9.824	11.313	11.56	13.783	12.437	8.111			15	11.4679	0.825364	3.19662
		33	9.835	15.495	14.576	8.64	13.044	9.961	7.867	18.331	6.78	9.83	11.313	11.56	13.69	12.269	8.031			15	11.4148	0.826368	3.20051
		34	9.679	15.495	14.305	8.64	13.044	9.731	7.771	18.541	5.5	9.83	11.215	11.542	13.69	12.269	8.031			15	11.2855	0.872657	3.37979
		35	9.761	15.527	14.196	8.511	12.496	9.731	7.771	19.235	5.887	9.738	10.819	11.41	13.529	12.224	8.053			15	11.2592	0.883811	3.42299
		36	9.761	15.095	14.196	8.362	12.368	9.398	7.883	19.235	5.887	9.699	10.819	11.41	13.501	12.121	7.914			15	11.1766	0.878445	3.4022
		37	9.685	15.095	14.071	8.362	12.368	9.004	7.711	19.306	6.318	9.699	10.875	11.378	13.501	12.121	7.914			15	11.1605	0.875518	3.39087
		38	9.627	13.314	13.948	8.618	12.366	9.004	7.711	19.274	6.826	9.645	10.879	11.292	13.48	12.128	7.921			15	11.0689	0.82497	3.1951
		39	9.627	13.206	13.948	8.387	11.811	8.961	7.743	19.274	6.826	9.54	10.879	11.292	13.454	12.004	7.916			15	10.9912	0.82331	3.18867
		40	9.553	13.206	13.843	8.387	11.811	8.899	7.64	19.267	7.066	9.54	10.764	11.071	13.454	12.004	7.916			15	10.9614	0.818719	3.17088
		41	9.504	13.595	13.752	8.495	11.636	8.899	7.64	19.396	6.887	9.359	10.771	10.829	13.321	11.983	7.838			15	10.927	0.83205	3.22252
		42	9.504	13.843	13.752	8.339	11.673	8.708	7.628	19.396	6.887	9.273	10.771	10.829	13.371	12.034	7.838			15	10.9231	0.842688	3.26372
		43	9.47	13.843	13.651	8.339	11.673	8.675	7.576	19.165	6.584	9.273	10.63	10.761	13.371	12.034	7.834			15	10.8586	0.839143	3.24999
		44	9.471	13.745	13.628	8.421	11.327	8.675	7.576	18.703	6.485	9.359	10.655	10.573	13.406	12	7.763			15	10.7858	0.816384	3.16184
		45	9.471	13.912	13.628	8.497	11.48	8.454	7.638	18.703	6.485	9.325	10.655	10.573	13.459	11.919	7.763			15	10.7975	0.821112	3.18015
		46	9.478	13.912	13.544	8.497	11.48	8.112	7.544	18.171	6.811	9.325	10.972	10.506	13.459	11.919	7.768			15	10.7665	0.794592	3.07744
		47	9.421	13.868	13.461	8.595	11.904	8.112	7.544	18.326	7.353	9.299	11.081	10.512	13.471	11.702	7.687			15	10.8224	0.789428	3.05744
		48	9.421	13.215	13.461	8.607	11.693	7.933	7.683	18.326	7.353	9.331	11.081	10.512	13.485	11.687	7.687			15	10.765	0.777259	3.01031
		49	9.381	13.215	13.472	8.607	11.693	7.97	7.658	18.905	7.502	9.331	11.085	10.353	13.485	11.687	7.613			15	10.7971	0.803661	3.11256
		50	9.423	12.267	13.482	8.65	11.533	7.97	7.658	19.04	7.586	9.31	11.058	10.344	13.386	11.731	7.618			15	10.7371	0.794697	3.07785
		51	9.423	12.012	13.482	8.401	11.996	7.858	7.606	19.04	7.586	9.159	11.058	10.344	13.224	11.659	7.618			15	10.6977	0.799933	3.09813
		52	9.296	12.012	13.347	8.401	11.996	7.819	7.583	19.303	7.309	9.159	11.025	10.307	13.224	11.659	7.578			15	10.6679	0.818963	3.17183
		53	9.362	12.285	13.396	8.419	12.226	7.819	7.583	19.431	7.076	9.14	11.019	10.278	13.258	11.676	7.571			15	10.7026	0.835185	3.23466
		54	9.362	12.89	13.396	8.446	11.827	7.843	7.619	19.431	7.076	9.039	11.019	10.278	13.13	11.676	7.571			15	10.7069	0.836405	3.23938
		55	9.25	12.89	13.506	8.446	11.827	7.776	7.663	19.467	7.367	9.039	10.963	10.202	13.13	11.676	7.483			15	10.7123	0.837074	3.24197
		56	9.27	13.191	13.466	8.489	11.522	7.776	7.663	19.683	7.431	9.049	10.961	10.15	13.194	11.61	7.459			15	10.7276	0.848685	3.28694
		57	9.27	13.669	13.466	8.368	11.127	7.886	7.619	19.683	7.431	9.075	10.961	10.15	12.449	11.629	7.459			15	10.6828	0.846156	3.27715
		58	9.305	13.669	13.498	8.368	11.127	7.95	7.55	19.797	7.235	9.075	10.801	10.193	12.449	11.629	7.439			15	10.6723	0.856097	3.31565
		59	9.288	13.831	13.33	8.182	11.338	7.95	7.55	19.806	7.022	9.088	10.817	10.182	11.919	11.582	7.512			15	10.6265	0.85807	3.32329
		60	9.288	13.824	13.33	8.505	11.066	7.974	7.573	19.806	7.022	9.15	10.817	10.182	11.834	11.529	7.503			15	10.6269	0.850984	3.29585
		61	9.276	13.824	13.195	8.505	11.066	7.824	7.53	19.441	7.181	9.15	10.697	10.103	11.834	11.529	7.376			15	10.5687	0.832654	3.22485
		62	9.173	13.346	13.312	8.452	11.292	7.824	7.53	19.124	6.463	9.155	10.504	10.096	12.697	11.379	7.396			15	10.5162	0.835078	3.23424
		63	9.173	13.517	13.312	8.317	11.289	7.807	7.454	19.124	6.463	9.034	10.504	10.096	12.931	11.382	7.396			15	10.5199	0.845122	3.27314
		64	9.159	13.517	13.162	8.317	11.289	7.798	7.456	19.108	6.466	9.034	10.16	9.931	12.931	11.382	7.361			15	10.4714	0.843546	3.26704
		65	9.128	13.981	13.229	8.27	10.963	7.798	7.456	18.985	6.049	9.11	10.359	9.841	12.789	11.335	7.3			15	10.4395	0.855002	3.31141
		66	9.128	13.666	13.229	8.217	10.882	7.664	7.466	18.985	6.049	9.101	10.359	9.841	12.536	11.281	7.3			15	10.3803	0.847848	3.2837
		67	9.01	13.666	13.107	8.217	10.882	7.679	7.443	19.061	5.552	9.101	10.227	9.84	12.536	11.281	7.384			15	10.3324	0.861852	3.33794
		68	8.969	13.12	13.12	8.172	10.855	7.679	7.443	19.163	5.532	9.108	10.481	9.833	12.575	11.264	7.278			15	10.3061	0.861173	3.33531
		69	8.969	13.53	13.12	8.35	10.774	7.645	7.351	19.163	5.532	9.112	10.481	9.833	12.542	11.213	7.278			15	10.3262	0.867017	3.35794
		70	8.983	13.53	13.005	8.35	10.774	7.615	7.372	19.229	5.818	9.112	10.681	9.804	12.542	11.213	7.281			15	10.3539	0.861457	3.33641
		71	8.894	14.057	13.016	8.268	11.018	7.615	7.372	19.245	6.132	9.15	10.657	9.776	12.456	11.185	7.338			15	10.4119	0.864711	3.34901
		72	8.894	14.47	13.016	8.192	11.162	7.566	7.275	19.245	6.132	9.185	10.657	9.776	12.454	11.22	7.338			15	10.4388	0.877104	3.39701
		73	8.882	14.47	13.084	8.192	11.162	7.57	7.3	19.271	6.203	9.185	10.637	9.6	12.454	11.22	7.233			15	10.4309	0.879764	3.40731
		74	8.851	14.617	13.031	8.19	11.191	7.57	7.3	19.288	6.137	9.14	10.653	9.593	12.542	11.209	7.28			15	10.4395	0.88549	3.42949
		75	8.851	14.522	13.031	8.055	11.044	7.518	7.319	19.288	6.137	9.107	10.653	9.593	12.551	11.089	7.28			15	10.4025	0.884839	3.42697
		76	8.835	14.522	13.122	8.055	11.044	7.445	7.454	19.254	6.294	9.107	10.588	9.532	12.551	11.089	7.296			15	10.4125	0.879993	3.4082
		77	8.764	13.701	13.143	8.033	10.533	7.445	7.454	19.167	6.73	9.065	10.456	9.452	12.641	11.185	7.25			15	10.3346	0.852555	3.30193
		78	8.764	12.547	13.143	7.982	10.281	7.536	7.372	19.167	6.73	9.079	10.456	9.452	12.43	11.147	7.25			15	10.2224	0.831369	3.21988
		79	8.809	12.547	13.128	7.982	10.281	7.529	7.346	19.125	6.868	9.079	9.937	9.418	12.43	11.147	7.195			15	10.1881	0.827546	3.20507
		80	8.775	12.402	12.922	7.877	10.443	7.529	7.346	19.209	6.975	9.086	10.03	9.427	12.544	11.16	7.233			15	10.1972	0.827137	3.20349
		81	8.775	12.071	12.922	7.861	10.5	7.449	7.225	19.209	6.975	9.004	10.03	9.427	12.614	11.164	7.233			15	10.1639	0.828308	3.20802
		82	8.716	12.071	12.852	7.861	10.5	7.29	7.257	18.96	7.1	9.004	10.114	9.424	12.614	11.164	7.268			15	10.1463	0.813938	3.15237
		83	8.704	11.78	12.804	7.798	10.217	7.29	7.257	19.084	7.164	8.979	9.988	9.404	12.645	11.162	7.26			15	10.1024	0.816878	3.16375
		84	8.704	12.25	12.804	7.957	10.186	7.301	7.186	19.084	7.164	9.058	9.988	9.404	12.523	11.119	7.26			15	10.1325	0.818485	3.16998
		85	8.666	12.25	12.706	7.957	10.186	7.133	7.103	18.655	7.117	9.058	10.005	9.389	12.523	11.119	7.238			15	10.0737	0.800689	3.10106
		86	8.692	12.706	12.649	8.078	10.533	7.133	7.103	18.801	7.154	9.037	10.34	9.358	12.426	11.151	7.174			15	10.1557	0.812071	3.14514
		87	8.692	12.326	12.649	7.996	10.436	7.262	7.147	18.801	7.154	9.019	10.34	9.358	12.362	11.07	7.174			15	10.1191	0.803343	3.11134
		88	8.601	12.326	12.58	7.996	10.436	7.35	7.115	19.193	7.046	9.019	10.34	9.338	12.362	11.07	7.167			15	10.1293	0.824703	3.19406
		89	8.624	11.481	12.471	7.879	10.596	7.35	7.115	19.325	7.047	8.918	10.363	9.386	12.369	10.917	7.127			15	10.0645	0.823443	3.18918
		90	8.624	10.823	12.471	7.922	10.458	7.29	7.044	19.325	7.047	8.806	10.363	9.386	12.205	10.992	7.127			15	9.9922	0.819396	3.17351
		91	8.546	10.823	12.351	7.922	10.458	7.191	7.181	19.458	7.03	8.806	10.345	9.34	12.205	10.992	7.113			15	9.98407	0.825532	3.19727
		92	8.525	10.762	12.373	7.892	10.434	7.191	7.181	19.454	7.169	8.91	10.245	9.324	12.25	10.974	7.24			15	9.99493	0.821099	3.1801
		93	8.525	10.938	12.373	7.777	10.39	7.006	7.11	19.454	7.169	8.785	10.245	9.324	12.229	10.787	7.24			15	9.9568	0.8271	3.20335
		94	8.565	10.938	12.31	7.777	10.39	6.867	7.096	19.421	7.639	8.785	10.204	9.284	12.229	10.787	7.162			15	9.9636	0.821149	3.1803
		95	8.508	10.515	12.299	7.812	10.432	6.867	7.096	19.453	7.076	8.714	10.012	9.333	12.107	10.701	7.134			15	9.8706	0.827794	3.20603
		96	8.508	10.708	12.299	7.791	10.434	6.766	6.986	19.453	7.076	8.693	10.012	9.333	12.163	10.75	7.063			15	9.869	0.834653	3.2326
		97	8.494	10.708	12.067	7.791	10.434	6.753	6.927	19.312	6.897	8.693	9.956	9.224	12.163	10.75	7.063			15	9.81547	0.828385	3.20832
		98	8.577	11.071	12.054	7.726	10.309	6.753	6.927	19.364	6.868	8.705	9.989	9.06	12.116	10.814	7.015			15	9.8232	0.834608	3.23242
		99	8.577	11.895	12.054	7.613	10.397	6.71	6.89	19.364	6.868	8.596	9.989	9.06	12.045	10.827	7.015			15	9.86	0.845204	3.27346
		100	8.548	11.895	12.067	7.613	10.397	6.733	6.853	19.459	6.88	8.596	10.037	8.969	12.045	10.827	7.209			15	9.8752	0.84816	3.28491
		101	8.508	12.042	12.067	7.589	10.311	6.733	6.853	19.538	6.927	8.636	9.986	8.971	11.96	10.733	7.185			15	9.86927	0.852274	3.30084
		102	8.508	11.802	12.067	7.376	10.417	6.725	6.839	19.538	6.927	8.529	9.986	8.971	11.846	10.819	7.185			15	9.83567	0.852894	3.30324
		103	8.464	11.802	12.013	7.376	10.417	6.761	6.722	19.385	6.916	8.529	10.29	8.901	11.846	10.819	7.151			15	9.82613	0.84724	3.28135
		104	8.243	11.257	11.562	7.368	10.529	6.761	6.722	19.283	6.829	8.538	10.276	8.855	11.868	10.759	7.167			15	9.73447	0.834775	3.23307
		105	8.243	11.306	11.562	7.472	10.561	6.802	6.75	19.283	6.829	8.514	10.276	8.855	11.87	10.78	7.167			15	9.75133	0.833113	3.22663
		106	8.251	11.306	11.692	7.472	10.561	6.875	6.507	19.231	6.851	8.514	9.975	8.846	11.87	10.78	7.147			15	9.7252	0.834038	3.23021
		107	8.149	11.502	11.719	7.566	10.268	6.875	6.507	19.129	6.775	8.564	9.808	8.844	11.872	10.678	7.149			15	9.69367	0.829398	3.21224
		108	8.149	11.821	11.719	7.284	10.379	6.796	6.665	19.129	6.775	8.604	9.808	8.844	11.74	10.684	7.149			15	9.70307	0.833717	3.22897
		109	8.179	11.821	11.742	7.284	10.379	6.875	6.603	19.091	6.84	8.604	10.13	8.799	11.74	10.684	7.096			15	9.72447	0.831871	3.22182
		110	8.135	11.111	11.747	7.364	10.629	6.875	6.603	19.08	6.747	8.621	10.085	8.847	11.761	10.586	7.123			15	9.6876	0.82502	3.19529
		111	8.135	11.47	11.747	7.53	10.287	6.856	6.64	19.08	6.747	8.488	10.085	8.847	11.754	10.621	7.123			15	9.694	0.825298	3.19637
		112	8.073	11.47	11.672	7.53	10.287	6.873	6.58	19.123	6.706	8.488	10.032	8.789	11.754	10.621	7.219			15	9.68113	0.827595	3.20526
		113	7.945	12.461	11.755	7.436	10.831	6.873	6.58	19.057	6.723	8.469	9.886	8.713	11.624	10.599	7.156			15	9.74053	0.842204	3.26184
		114	7.945	11.905	11.755	7.589	10.928	6.791	6.528	19.057	6.723	8.514	9.886	8.713	11.542	10.58	7.156			15	9.70747	0.834161	3.23069
		115	8.106	11.905	11.662	7.589	10.928	6.813	6.493	19.163	6.681	8.514	9.82	8.75	11.542	10.58	7.126			15	9.71147	0.838404	3.24712
		116	8.057	11.954	11.636	7.511	11.007	6.813	6.493	19.126	6.875	8.437	9.768	8.733	11.539	10.514	7.089			15	9.70347	0.836302	3.23898
		117	8.057	12.282	11.636	7.56	11.167	6.832	6.507	19.126	6.875	8.581	9.768	8.733	11.425	10.484	7.089			15	9.74147	0.838566	3.24775
		118	8.101	12.282	11.568	7.56	11.167	6.858	6.463	19.17	7.007	8.581	9.812	8.653	11.425	10.484	7.05			15	9.7454	0.839148	3.25001
		119	8.031	11.748	11.557	7.419	11.024	6.858	6.463	19.192	6.889	8.54	9.739	8.684	11.437	10.309	7.088			15	9.6652	0.835267	3.23498
		120	8.031	12.201	11.557	7.485	11.039	6.819	6.431	19.192	6.889	8.57	9.739	8.684	11.371	10.326	7.088			15	9.6948	0.840894	3.25677

[truncated: 103 more sheets: Fig. 3a, Fig. 3b, Fig. 3c, Fig. 3d, Fig. 4a, Fig. 4b, Fig. 4c, Fig. 4d, Fig. 4e, Fig. 4f, Fig. 4g, Fig. 5a, Fig. 5b, Fig. 5c, Fig. 5d, Fig. 5e, Fig. 5f, Fig. 5g, Fig. 5h, Fig. 5i …]
